# Supplementary material for: Single-Nucleotide Polymorphisms (SNPs) Both Associated with Hypertension and Contributing to Accelerated-Senescence Traits in OXYS Rats
Source: Int J Mol Sci. 2020 May 17;21(10):3542. doi: 10.3390/ijms21103542 (PMC7279015; doi:10.3390/ijms21103542)
Supplement: Supplementary file 1 [file ijms-21-03542-s001.zip]

Archive with 1 entries (1 files):
- ijms-805040-supplementary.xlsx
