# Supplementary material for: Single-Nucleotide Polymorphisms (SNPs) Both Associated with Hypertension and Contributing to Accelerated-Senescence Traits in OXYS Rats
Source: Int J Mol Sci. 2020 May 17;21(10):3542. doi: 10.3390/ijms21103542 (PMC7279015; doi:10.3390/ijms21103542)
Supplement: Supplementary file 1 [file ijms-21-03542-s001.zip › ijms-805040-supplementary.xlsx]

## Sheet: Лист1
Supplementary table 1. SNPs found in both OXYS rats and one or more other hypertensive strains/substrains						Table S1. SNPs found in both OXYS rats and one or more other hypertensive strains/substrains
													SNPs found in							Genes accociated with diseases (according to genes' annotation in Rat Genome Database)
Chromosome	Position	ID	Gene symbol	Gene	Transcript	Effect classification	Impact	SNP	Aminoacid substitution	SIFT	Rat strains/substrains bearing the SNP	hippocampus	retina	prefrontal cortex	Transcription factor genes	aging	hypertension	aging premature	cerebrovascular disorders	dementia	Alzheimer disease	macular degeneration	demyelinating diseases	mental disorders	anxiety disorders	neurocognitive disorders	neurodegenerative diseases
20	6556093	-	Lemd2	ENSRNOG00000025864	ENSRNOT00000035819	frameshift_variant	HIGH	c.141dup	Phe48LeufsTer17	-	ISIAH	no	yes	no
20	46519455	-	AABR07045405.1	ENSRNOG00000059487	ENSRNOT00000077765	frameshift_variant	HIGH	c.29del	Gly10GlufsTer21	-	ISIAH	no	yes	yes
7	120652704	-	Csnk1e	ENSRNOG00000013076	ENSRNOT00000018126	stop_lost	HIGH	c.1521A>G	Ter507TrpextTer2	-	SBH/Ygl	yes	no	yes		Csnk1e				Csnk1e	Csnk1e			Csnk1e		Csnk1e	Csnk1e
7	120658002	-	Csnk1e	ENSRNOG00000013076	ENSRNOT00000087800	stop_gained	HIGH	c.1083G>A	Trp361Ter	-	SBH/Ygl, ISIAH	yes	yes	yes		Csnk1e				Csnk1e	Csnk1e			Csnk1e		Csnk1e	Csnk1e
4	67249899	-	Dennd2a	ENSRNOG00000026748	ENSRNOT00000034549	synonymous_variant	LOW	c.2457C>A	Leu819Leu	-	FHH/EurMcwi	no	no	yes
4	67245325	-	Dennd2a	ENSRNOG00000026748	ENSRNOT00000034549	synonymous_variant	LOW	c.2688A>C	Arg896Arg	-	FHH/EurMcwi, ISIAH	yes	no	yes
9	38018132	-	Dst	ENSRNOG00000012207	ENSRNOT00000044452	synonymous_variant	LOW	c.9127C>A	Arg3043Arg	-	FHH/EurMcwi, MHS/Gib, ISIAH	yes	no	no													Dst
5	59367887	-	Reck	ENSRNOG00000014863	ENSRNOT00000060264	synonymous_variant	LOW	c.243T>C	Ile81Ile	-	ISIAH	no	yes	no													Reck
5	59367887	-	Reck	ENSRNOG00000014863	ENSRNOT00000084031	synonymous_variant	LOW	c.243T>C	Ile81Ile	-	ISIAH	no	yes	no													Reck
5	64515052	-	LOC108348074	ENSRNOG00000039197	ENSRNOT00000017217	synonymous_variant	LOW	c.2286G>C	Gly762Gly	-	ISIAH	no	no	yes
11	38057800	-	Mx2	ENSRNOG00000001963	ENSRNOT00000002695	synonymous_variant	LOW	c.1629G>C	Val543Val	-	ISIAH	yes	no	no		Mx2								Mx2
11	38057800	-	Mx2	ENSRNOG00000001963	ENSRNOT00000083067	synonymous_variant	LOW	c.1629G>C	Val543Val	-	ISIAH	yes	no	no		Mx2								Mx2
11	38057800	-	Mx2	ENSRNOG00000001963	ENSRNOT00000087603	synonymous_variant	LOW	c.1629G>C	Val543Val	-	ISIAH	yes	no	no		Mx2								Mx2
17	66551629	-	AABR07028352.1	ENSRNOG00000018113	ENSRNOT00000024361	synonymous_variant	LOW	c.2601C>T	Tyr867Tyr	-	ISIAH	yes	no	no
11	32689982	-	Clic6	ENSRNOG00000026870	ENSRNOT00000034383	synonymous_variant	LOW	c.1629C>T	Ala543Ala	-	ISIAH	no	yes	no
11	32689982	-	Clic6	ENSRNOG00000026870	ENSRNOT00000084412	synonymous_variant	LOW	c.1644C>T	Ala548Ala	-	ISIAH	no	yes	no
13	90819135	-	Igsf9	ENSRNOG00000008054	ENSRNOT00000010930	synonymous_variant	LOW	c.1785C>A	Leu595Leu	-	ISIAH	no	yes	no
13	90819135	-	Igsf9	ENSRNOG00000008054	ENSRNOT00000086508	synonymous_variant	LOW	c.1785C>A	Leu595Leu	-	ISIAH	no	yes	no
17	79383038	-	Itga8	ENSRNOG00000016538	ENSRNOT00000022711	synonymous_variant	LOW	c.2325C>T	Ser775Ser	-	ISIAH	no	yes	no										Itga8		Itga8
8	27810124	-	Glb1l2	ENSRNOG00000007561	ENSRNOT00000037790	synonymous_variant	LOW	c.1527C>T	Tyr509Tyr	-	ISIAH	no	yes	no										Glb1l2		Glb1l2
9	50861551	-	Tex30	ENSRNOG00000011658	ENSRNOT00000015600	synonymous_variant	LOW	c.264C>T	Ser88Ser	-	ISIAH	no	yes	no
MT	8634	-	Mt-co3	ENSRNOG00000030700	ENSRNOT00000049683	synonymous_variant	LOW	c.36C>T	Asn12Asn	-	ISIAH	no	yes	no		Mt-co3			Mt-co3								Mt-co3
10	4448117	-	Rsl1d1l1	ENSRNOG00000048608	ENSRNOT00000074890	synonymous_variant	LOW	c.126A>G	Val42Val	-	ISIAH	no	no	yes
10	4448117	-	Rsl1d1l1	ENSRNOG00000048608	ENSRNOT00000087196	synonymous_variant	LOW	c.141A>G	Val47Val	-	ISIAH	no	no	yes
11	81372781	-	Rfc4	ENSRNOG00000001816	ENSRNOT00000002487	synonymous_variant	LOW	c.960G>A	Leu320Leu	-	ISIAH	no	no	yes
11	81372956	-	Rfc4	ENSRNOG00000001816	ENSRNOT00000002487	synonymous_variant	LOW	c.1059C>T	Cys353Cys	-	ISIAH	no	no	yes
11	86745632	-	Arvcf	ENSRNOG00000001888	ENSRNOT00000044635	synonymous_variant	LOW	c.655T>C	Leu219Leu	-	ISIAH	no	no	yes										Arvcf		Arvcf
13	97829751	-	Tfb2m	ENSRNOG00000002695	ENSRNOT00000003618	synonymous_variant	LOW	c.639C>T	Cys213Cys	-	ISIAH	no	no	yes
15	83710903	rs198247711	Klf5	ENSRNOG00000008785	ENSRNOT00000057843	synonymous_variant	LOW	c.771A>G	Pro257Pro	-	ISIAH	no	no	yes	Klf5									Klf5
15	83710903	rs198247711	Klf5	ENSRNOG00000008785	ENSRNOT00000090637	synonymous_variant	LOW	c.531A>G	Pro177Pro	-	ISIAH	no	no	yes	Klf5									Klf5
17	21637085	-	Gcnt2	ENSRNOG00000023778	ENSRNOT00000035448	synonymous_variant	LOW	c.1074G>A	Ser358Ser	-	ISIAH	no	no	yes
17	21637085	-	Gcnt2	ENSRNOG00000023778	ENSRNOT00000060335	synonymous_variant	LOW	c.1074G>A	Ser358Ser	-	ISIAH	no	no	yes
17	21637085	-	Gcnt2	ENSRNOG00000023778	ENSRNOT00000078010	synonymous_variant	LOW	c.1074G>A	Ser358Ser	-	ISIAH	no	no	yes
17	32152393	-	Nqo2	ENSRNOG00000017820	ENSRNOT00000024141	synonymous_variant	LOW	c.24T>G	Leu8Leu	-	ISIAH	no	no	yes										Nqo2		Nqo2	Nqo2
20	4336960	-	Notch4	ENSRNOG00000000442	ENSRNOT00000000513	synonymous_variant	LOW	c.1593C>T	Gly531Gly	-	ISIAH	no	no	yes	Notch4	Notch4			Notch4	Notch4			Notch4	Notch4		Notch4	Notch4
20	4339453	-	Notch4	ENSRNOG00000000442	ENSRNOT00000000513	synonymous_variant	LOW	c.1980C>T	Asp660Asp	-	ISIAH	no	no	yes	Notch4	Notch4			Notch4	Notch4			Notch4	Notch4		Notch4	Notch4
3	138614782	-	Zfp133	ENSRNOG00000027955	ENSRNOT00000031623	synonymous_variant	LOW	c.798G>A	Val266Val	-	ISIAH	no	no	yes
5	62676586	-	Anks6	ENSRNOG00000023309	ENSRNOT00000060005	synonymous_variant	LOW	c.435A>G	Thr145Thr	-	ISIAH	no	no	yes
5	62676805	-	Anks6	ENSRNOG00000023309	ENSRNOT00000060005	synonymous_variant	LOW	c.216C>T	Asp72Asp	-	ISIAH	no	no	yes
5	69908976	-	Abca1	ENSRNOG00000018126	ENSRNOT00000024564	synonymous_variant	LOW	c.1357T>C	Leu453Leu	-	ISIAH	no	no	yes		Abca1				Abca1	Abca1			Abca1		Abca1	Abca1
6	128432222	-	Dicer1	ENSRNOG00000010711	ENSRNOT00000014405	synonymous_variant	LOW	c.351A>G	Ser117Ser	-	ISIAH	no	no	yes										Dicer1
7	114808249	-	Dennd3	ENSRNOG00000010794	ENSRNOT00000014541	synonymous_variant	LOW	c.3508C>T	Leu1170Leu	-	ISIAH	no	no	yes
7	127009279	-	Gramd4	ENSRNOG00000016968	ENSRNOT00000022746	synonymous_variant	LOW	c.1548G>A	Gly516Gly	-	ISIAH	no	no	yes
7	132932227	-	Lrrk2	ENSRNOG00000004048	ENSRNOT00000005438	synonymous_variant	LOW	c.3984C>T	Ala1328Ala	-	ISIAH	no	no	yes		Lrrk2				Lrrk2				Lrrk2		Lrrk2	Lrrk2
8	22817530	-	Kank2	ENSRNOG00000010643	ENSRNOT00000014135	synonymous_variant	LOW	c.915G>A	Leu305Leu	-	ISIAH	no	no	yes	Kank2
8	22817530	-	Kank2	ENSRNOG00000010643	ENSRNOT00000045488	synonymous_variant	LOW	c.915G>A	Leu305Leu	-	ISIAH	no	no	yes	Kank2
8	23248585	-	LOC103690166	ENSRNOG00000055496	ENSRNOT00000082252	synonymous_variant	LOW	c.61C>T	Leu21Leu	-	ISIAH	no	no	yes
1	254702716	-	Rpp30	ENSRNOG00000018718	ENSRNOT00000025412	synonymous_variant	LOW	c.291C>A	Val97Val	-	ISIAH	yes	no	yes
11	80977362	-	St6gal1	ENSRNOG00000001823	ENSRNOT00000002496	synonymous_variant	LOW	c.445A>C	Leu149Leu	-	ISIAH	yes	no	yes		St6gal1								St6gal1
11	80977362	-	St6gal1	ENSRNOG00000001823	ENSRNOT00000002499	synonymous_variant	LOW	c.445A>C	Leu149Leu	-	ISIAH	yes	no	yes		St6gal1								St6gal1
2	226655293	-	Bcar3	ENSRNOG00000013737	ENSRNOT00000065111	synonymous_variant	LOW	c.465C>T	Tyr155Tyr	-	ISIAH	yes	no	yes										Bcar3
2	226674486	-	Bcar3	ENSRNOG00000013737	ENSRNOT00000065111	synonymous_variant	LOW	c.2070C>T	Ile690Ile	-	ISIAH	yes	no	yes										Bcar3
4	9678604	-	Reln	ENSRNOG00000021441	ENSRNOT00000010521	synonymous_variant	LOW	c.4101T>C	Phe1367Phe	-	ISIAH	yes	no	yes		Reln			Reln	Reln	Reln			Reln		Reln	Reln
4	9678604	-	Reln	ENSRNOG00000021441	ENSRNOT00000061858	synonymous_variant	LOW	c.4101T>C	Phe1367Phe	-	ISIAH	yes	no	yes		Reln			Reln	Reln	Reln			Reln		Reln	Reln
5	60596370	-	Fbxo10	ENSRNOG00000012634	ENSRNOT00000016875	synonymous_variant	LOW	c.2328T>C	Ile776Ile	-	ISIAH	yes	no	yes
5	60596370	-	Fbxo10	ENSRNOG00000012634	ENSRNOT00000093103	synonymous_variant	LOW	c.2268T>C	Ile756Ile	-	ISIAH	yes	no	yes
5	60597687	-	Fbxo10	ENSRNOG00000012634	ENSRNOT00000016875	synonymous_variant	LOW	c.2091T>C	Gly697Gly	-	ISIAH	yes	no	yes
5	60597687	-	Fbxo10	ENSRNOG00000012634	ENSRNOT00000093103	synonymous_variant	LOW	c.2031T>C	Gly677Gly	-	ISIAH	yes	no	yes
5	60598674	-	Fbxo10	ENSRNOG00000012634	ENSRNOT00000016875	synonymous_variant	LOW	c.1875C>T	Gly625Gly	-	ISIAH	yes	no	yes
5	60598674	-	Fbxo10	ENSRNOG00000012634	ENSRNOT00000093103	synonymous_variant	LOW	c.1815C>T	Gly605Gly	-	ISIAH	yes	no	yes
5	69848562	-	Nipsnap3b	ENSRNOG00000010332	ENSRNOT00000013759	synonymous_variant	LOW	c.609C>T	Ala203Ala	-	ISIAH	yes	no	yes										Nipsnap3b		Nipsnap3b
5	74265659	-	Ptpn3	ENSRNOG00000011425	ENSRNOT00000059627	splice_region_variant,synonymous_variant	LOW	c.2421C>T	Asn807Asn	-	ISIAH	yes	no	yes
5	74265659	-	Ptpn3	ENSRNOG00000011425	ENSRNOT00000076106	splice_region_variant,3_prime_UTR_variant,NMD_transcript_variant	LOW	c.*1784C>T	-	-	ISIAH	yes	no	yes
5	74265659	-	Ptpn3	ENSRNOG00000011425	ENSRNOT00000076705	splice_region_variant,synonymous_variant	LOW	c.2106C>T	Asn702Asn	-	ISIAH	yes	no	yes
6	128494737	-	Clmn	ENSRNOG00000011044	ENSRNOT00000065529	synonymous_variant	LOW	c.450T>C	Ser150Ser	-	ISIAH	yes	no	yes
7	117760327	-	Gpt	ENSRNOG00000033915	ENSRNOT00000050556	synonymous_variant	LOW	c.648G>A	Leu216Leu	-	ISIAH	yes	no	yes
7	132996982	-	Lrrk2	ENSRNOG00000004048	ENSRNOT00000005438	synonymous_variant	LOW	c.6739T>C	Leu2247Leu	-	ISIAH	yes	no	yes		Lrrk2				Lrrk2				Lrrk2		Lrrk2	Lrrk2
7	132998459	-	Lrrk2	ENSRNOG00000004048	ENSRNOT00000005438	synonymous_variant	LOW	c.6804T>C	Asp2268Asp	-	ISIAH	yes	no	yes		Lrrk2				Lrrk2				Lrrk2		Lrrk2	Lrrk2
8	22838030	-	Dock6	ENSRNOG00000010652	ENSRNOT00000064551	synonymous_variant	LOW	c.4164C>T	Val1388Val	-	ISIAH	yes	no	yes		Dock6
8	22838030	-	Dock6	ENSRNOG00000010652	ENSRNOT00000090424	synonymous_variant	LOW	c.4269C>T	Val1423Val	-	ISIAH	yes	no	yes		Dock6
9	32018792	-	Adgrb3	ENSRNOG00000012045	ENSRNOT00000016194	synonymous_variant	LOW	c.414C>T	Phe138Phe	-	ISIAH	yes	no	yes
X	116767051	-	Amot	ENSRNOG00000007345	ENSRNOT00000049482	synonymous_variant	LOW	c.1758A>G	Gln586Gln	-	ISIAH	yes	no	yes										Amot		Amot	Amot
X	116767051	-	Amot	ENSRNOG00000007345	ENSRNOT00000090918	synonymous_variant	LOW	c.1758A>G	Gln586Gln	-	ISIAH	yes	no	yes										Amot		Amot	Amot
1	6745210	-	Utrn	ENSRNOG00000011058	ENSRNOT00000016273	synonymous_variant	LOW	c.6327G>A	Pro2109Pro	-	ISIAH	no	yes	yes
1	6745210	-	Utrn	ENSRNOG00000011058	ENSRNOT00000086574	synonymous_variant	LOW	c.6342G>A	Pro2114Pro	-	ISIAH	no	yes	yes
1	234395231	-	Rorb	ENSRNOG00000013413	ENSRNOT00000018137	synonymous_variant	LOW	c.438C>T	Thr146Thr	-	ISIAH	no	yes	yes	Rorb
1	234395231	-	Rorb	ENSRNOG00000013413	ENSRNOT00000091814	synonymous_variant	LOW	c.405C>T	Thr135Thr	-	ISIAH	no	yes	yes	Rorb
1	280463100	-	Pdzd8	ENSRNOG00000009460	ENSRNOT00000068082	synonymous_variant	LOW	c.1887C>T	Pro629Pro	-	ISIAH	no	yes	yes
10	37280521	-	Jade2	ENSRNOG00000004956	ENSRNOT00000043343	synonymous_variant	LOW	c.1173C>T	Thr391Thr	-	ISIAH	no	yes	yes		Jade2
10	37280521	-	Jade2	ENSRNOG00000004956	ENSRNOT00000082585	synonymous_variant	LOW	c.1173C>T	Thr391Thr	-	ISIAH	no	yes	yes		Jade2
17	4847388	-	Gas1	ENSRNOG00000050485	ENSRNOT00000073271	synonymous_variant	LOW	c.600G>C	Ser200Ser	-	ISIAH	no	yes	yes
17	13565615	-	Secisbp2	ENSRNOG00000013773	ENSRNOT00000041371	synonymous_variant	LOW	c.1371G>A	Pro457Pro	-	ISIAH	no	yes	yes
17	13566693	-	Secisbp2	ENSRNOG00000013773	ENSRNOT00000041371	synonymous_variant	LOW	c.1197A>G	Glu399Glu	-	ISIAH	no	yes	yes
20	3398498	-	Nrm	ENSRNOG00000000818	ENSRNOT00000001085	synonymous_variant	LOW	c.720C>A	Arg240Arg	-	ISIAH	no	yes	yes
20	3398498	-	Nrm	ENSRNOG00000000818	ENSRNOT00000089257	synonymous_variant	LOW	c.543C>A	Arg181Arg	-	ISIAH	no	yes	yes
7	67116820	-	Ppm1h	ENSRNOG00000004314	ENSRNOT00000005798	synonymous_variant	LOW	c.93A>G	Gly31Gly	-	ISIAH	no	yes	yes
7	78189082	-	Rims2	ENSRNOG00000004201	ENSRNOT00000039984	synonymous_variant	LOW	c.177C>A	Leu59Leu	-	ISIAH	no	yes	yes
7	78189082	-	Rims2	ENSRNOG00000004201	ENSRNOT00000043079	synonymous_variant	LOW	c.171C>A	Leu57Leu	-	ISIAH	no	yes	yes
7	78189082	-	Rims2	ENSRNOG00000004201	ENSRNOT00000050753	synonymous_variant	LOW	c.345C>A	Leu115Leu	-	ISIAH	no	yes	yes
9	82667924	-	Asic4	ENSRNOG00000019985	ENSRNOT00000027135	synonymous_variant	LOW	c.1467G>A	Gly489Gly	-	ISIAH	no	yes	yes
1	8315291	-	Hivep2	ENSRNOG00000011015	ENSRNOT00000015131	synonymous_variant	LOW	c.3519A>G	Thr1173Thr	-	ISIAH	yes	yes	yes	Hivep2	Hivep2								Hivep2		Hivep2
1	199692200	-	RGD1310127	ENSRNOG00000020144	ENSRNOT00000027290	synonymous_variant	LOW	c.790T>C	Leu264Leu	-	ISIAH	yes	yes	yes										RGD1310127
1	226952900	-	Prpf19	ENSRNOG00000020897	ENSRNOT00000028373	synonymous_variant	LOW	c.813G>A	Val271Val	-	ISIAH	yes	yes	yes
1	236692653	-	Prune2	ENSRNOG00000015088	ENSRNOT00000054794	synonymous_variant	LOW	c.807T>C	Ser269Ser	-	ISIAH	yes	yes	yes
10	4453745	-	Rsl1d1l1	ENSRNOG00000048608	ENSRNOT00000074890	synonymous_variant	LOW	c.759G>A	Leu253Leu	-	ISIAH	yes	yes	yes
10	4453745	-	Rsl1d1l1	ENSRNOG00000048608	ENSRNOT00000087196	synonymous_variant	LOW	c.774G>A	Leu258Leu	-	ISIAH	yes	yes	yes
10	37270694	-	Jade2	ENSRNOG00000004956	ENSRNOT00000043343	synonymous_variant	LOW	c.2388G>A	Glu796Glu	-	ISIAH	yes	yes	yes		Jade2
10	37270694	-	Jade2	ENSRNOG00000004956	ENSRNOT00000082585	synonymous_variant	LOW	c.2388G>A	Glu796Glu	-	ISIAH	yes	yes	yes		Jade2
11	86742251	-	Arvcf	ENSRNOG00000001888	ENSRNOT00000044635	synonymous_variant	LOW	c.1803G>A	Pro601Pro	-	ISIAH	yes	yes	yes										Arvcf		Arvcf
11	87781981	-	LOC100911248	ENSRNOG00000001868	ENSRNOT00000002552	synonymous_variant	LOW	c.906C>T	Asn302Asn	-	ISIAH	yes	yes	yes
12	36736205	-	Scarb1	ENSRNOG00000000981	ENSRNOT00000001299	synonymous_variant	LOW	c.405A>G	Val135Val	-	ISIAH	yes	yes	yes		Scarb1								Scarb1
12	36736205	-	Scarb1	ENSRNOG00000000981	ENSRNOT00000001301	synonymous_variant	LOW	c.318A>G	Val106Val	-	ISIAH	yes	yes	yes		Scarb1								Scarb1
12	36736205	-	Scarb1	ENSRNOG00000000981	ENSRNOT00000064276	synonymous_variant	LOW	c.405A>G	Val135Val	-	ISIAH	yes	yes	yes		Scarb1								Scarb1
12	36750272	-	Scarb1	ENSRNOG00000000981	ENSRNOT00000001299	synonymous_variant	LOW	c.1060C>T	Leu354Leu	-	ISIAH	yes	yes	yes		Scarb1								Scarb1
12	36750272	-	Scarb1	ENSRNOG00000000981	ENSRNOT00000001301	synonymous_variant	LOW	c.970C>T	Leu324Leu	-	ISIAH	yes	yes	yes		Scarb1								Scarb1
12	36750272	-	Scarb1	ENSRNOG00000000981	ENSRNOT00000064276	synonymous_variant	LOW	c.1060C>T	Leu354Leu	-	ISIAH	yes	yes	yes		Scarb1								Scarb1
12	36751259	-	Scarb1	ENSRNOG00000000981	ENSRNOT00000001299	synonymous_variant	LOW	c.1176G>C	Leu392Leu	-	ISIAH	yes	yes	yes		Scarb1								Scarb1
12	36751259	-	Scarb1	ENSRNOG00000000981	ENSRNOT00000001301	synonymous_variant	LOW	c.1086G>C	Leu362Leu	-	ISIAH	yes	yes	yes		Scarb1								Scarb1
12	36751259	-	Scarb1	ENSRNOG00000000981	ENSRNOT00000064276	synonymous_variant	LOW	c.1176G>C	Leu392Leu	-	ISIAH	yes	yes	yes		Scarb1								Scarb1
13	89803539	-	Usf1	ENSRNOG00000004255	ENSRNOT00000005811	synonymous_variant	LOW	c.366C>T	Thr122Thr	-	ISIAH	yes	yes	yes	Usf1	Usf1
13	89804087	-	Usf1	ENSRNOG00000004255	ENSRNOT00000005811	synonymous_variant	LOW	c.585G>T	Thr195Thr	-	ISIAH	yes	yes	yes	Usf1	Usf1
13	90134339	-	Cd48	ENSRNOG00000004737	ENSRNOT00000006306	synonymous_variant	LOW	c.483T>C	Thr161Thr	-	ISIAH	yes	yes	yes
13	90458623	-	Ncstn	ENSRNOG00000005355	ENSRNOT00000008150	synonymous_variant	LOW	c.666C>T	Ala222Ala	-	ISIAH	yes	yes	yes		Ncstn				Ncstn	Ncstn			Ncstn		Ncstn	Ncstn
13	90458623	-	Ncstn	ENSRNOG00000005355	ENSRNOT00000081534	synonymous_variant	LOW	c.348C>T	Ala116Ala	-	ISIAH	yes	yes	yes		Ncstn				Ncstn	Ncstn			Ncstn		Ncstn	Ncstn
13	90657168	-	Atp1a2	ENSRNOG00000007290	ENSRNOT00000058143	synonymous_variant	LOW	c.2820G>A	Ser940Ser	-	ISIAH	yes	yes	yes		Atp1a2	Atp1a2							Atp1a2
13	90658713	rs106166142	Atp1a2	ENSRNOG00000007290	ENSRNOT00000058143	synonymous_variant	LOW	c.2181T>C	Ile727Ile	-	ISIAH	yes	yes	yes		Atp1a2	Atp1a2							Atp1a2
13	90699143	-	Igsf8	ENSRNOG00000007604	ENSRNOT00000010028	synonymous_variant	LOW	c.981G>A	Ser327Ser	-	ISIAH	yes	yes	yes										Igsf8
13	90759642	-	Pigm	ENSRNOG00000007735	ENSRNOT00000010551	synonymous_variant	LOW	c.297C>T	Phe99Phe	-	ISIAH	yes	yes	yes		Pigm
13	91847362	-	Cadm3	ENSRNOG00000003365	ENSRNOT00000004613	synonymous_variant	LOW	c.810C>T	Ser270Ser	-	ISIAH	yes	yes	yes
13	91847362	-	Cadm3	ENSRNOG00000003365	ENSRNOT00000079263	synonymous_variant	LOW	c.912C>T	Ser304Ser	-	ISIAH	yes	yes	yes
17	5439685	-	Naa35	ENSRNOG00000018417	ENSRNOT00000025096	synonymous_variant	LOW	c.774T>C	Val258Val	-	ISIAH	yes	yes	yes
17	5439685	-	Naa35	ENSRNOG00000018417	ENSRNOT00000090032	synonymous_variant	LOW	c.774T>C	Val258Val	-	ISIAH	yes	yes	yes
17	5530068	-	Agtpbp1	ENSRNOG00000018651	ENSRNOT00000025381	synonymous_variant	LOW	c.399G>A	Val133Val	-	ISIAH	yes	yes	yes										Agtpbp1			Agtpbp1
17	5530068	-	Agtpbp1	ENSRNOG00000018651	ENSRNOT00000091370	synonymous_variant	LOW	c.399G>A	Val133Val	-	ISIAH	yes	yes	yes										Agtpbp1			Agtpbp1
17	9289330	-	H2afy	ENSRNOG00000011523	ENSRNOT00000015632	synonymous_variant	LOW	c.108C>T	His36His	-	ISIAH	yes	yes	yes
17	9289330	-	H2afy	ENSRNOG00000011523	ENSRNOT00000051702	synonymous_variant	LOW	c.108C>T	His36His	-	ISIAH	yes	yes	yes
17	10677882	-	Thoc3	ENSRNOG00000000104	ENSRNOT00000000116	synonymous_variant	LOW	c.351C>T	Thr117Thr	-	ISIAH	yes	yes	yes
17	13520904	-	Sema4d	ENSRNOG00000013679	ENSRNOT00000018378	synonymous_variant	LOW	c.390G>A	Ala130Ala	-	ISIAH	yes	yes	yes
17	13520904	-	Sema4d	ENSRNOG00000013679	ENSRNOT00000076794	synonymous_variant	LOW	c.138G>A	Ala46Ala	-	ISIAH	yes	yes	yes
17	35678113	-	Uqcrfs1	ENSRNOG00000018281	ENSRNOT00000024609	synonymous_variant	LOW	c.75G>T	Ala25Ala	-	ISIAH	yes	yes	yes		Uqcrfs1
17	77665635	-	AABR07028615.1	ENSRNOG00000018500	ENSRNOT00000045765	synonymous_variant	LOW	c.436C>T	Leu146Leu	-	ISIAH	yes	yes	yes
17	77665635	-	AABR07028615.1	ENSRNOG00000018500	ENSRNOT00000081645	synonymous_variant	LOW	c.436C>T	Leu146Leu	-	ISIAH	yes	yes	yes
20	3857125	-	Col11a2	ENSRNOG00000000463	ENSRNOT00000045533	synonymous_variant	LOW	c.4533C>T	Asp1511Asp	-	ISIAH	yes	yes	yes
20	3857125	-	Col11a2	ENSRNOG00000000463	ENSRNOT00000085547	synonymous_variant	LOW	c.4434C>T	Asp1478Asp	-	ISIAH	yes	yes	yes
20	4359697	-	Pbx2	ENSRNOG00000000440	ENSRNOT00000000509	synonymous_variant	LOW	c.699C>G	Ala233Ala	-	ISIAH	yes	yes	yes	Pbx2
20	5434811	-	Vps52	ENSRNOG00000000470	ENSRNOT00000000549	synonymous_variant	LOW	c.1656G>A	Ala552Ala	-	ISIAH	yes	yes	yes
20	5439690	-	Vps52	ENSRNOG00000000470	ENSRNOT00000000549	synonymous_variant	LOW	c.360T>C	Asp120Asp	-	ISIAH	yes	yes	yes
20	5440829	-	Vps52	ENSRNOG00000000470	ENSRNOT00000000549	synonymous_variant	LOW	c.108C>T	Leu36Leu	-	ISIAH	yes	yes	yes
20	5455331	-	Wdr46	ENSRNOG00000031171	ENSRNOT00000000552	synonymous_variant	LOW	c.174G>A	Arg58Arg	-	ISIAH	yes	yes	yes
20	5464100	-	Rgl2	ENSRNOG00000000474	ENSRNOT00000000554	synonymous_variant	LOW	c.339C>T	Asp113Asp	-	ISIAH	yes	yes	yes
20	5464100	-	Rgl2	ENSRNOG00000000474	ENSRNOT00000092372	synonymous_variant,NMD_transcript_variant	LOW	c.339C>T	Asp113Asp	-	ISIAH	yes	yes	yes
20	5988748	-	Mapk14	ENSRNOG00000000513	ENSRNOT00000000617	synonymous_variant	LOW	c.771C>T	Asn257Asn	-	ISIAH	yes	yes	yes		Mapk14			Mapk14	Mapk14	Mapk14			Mapk14		Mapk14	Mapk14
20	5988748	-	Mapk14	ENSRNOG00000000513	ENSRNOT00000000618	synonymous_variant	LOW	c.771C>T	Asn257Asn	-	ISIAH	yes	yes	yes		Mapk14			Mapk14	Mapk14	Mapk14			Mapk14		Mapk14	Mapk14
20	6548416	-	Lemd2	ENSRNOG00000025864	ENSRNOT00000035819	synonymous_variant	LOW	c.654G>A	Glu218Glu	-	ISIAH	yes	yes	yes
20	6961082	-	Mtch1	ENSRNOG00000000527	ENSRNOT00000000635	synonymous_variant	LOW	c.54G>A	Gly18Gly	-	ISIAH	yes	yes	yes
3	21792007	-	Rabgap1	ENSRNOG00000009402	ENSRNOT00000013378	synonymous_variant	LOW	c.2307G>A	Leu769Leu	-	ISIAH	yes	yes	yes
3	125186311	-	Gpcpd1	ENSRNOG00000053201	ENSRNOT00000078070	synonymous_variant	LOW	c.726C>T	Val242Val	-	ISIAH	yes	yes	yes
3	138640757	-	Dzank1	ENSRNOG00000007440	ENSRNOT00000029701	synonymous_variant	LOW	c.1275C>T	Val425Val	-	ISIAH	yes	yes	yes
3	138752552	-	Sec23b	ENSRNOG00000008411	ENSRNOT00000064723	synonymous_variant	LOW	c.1980T>A	Ile660Ile	-	ISIAH	yes	yes	yes
4	9678535	-	Reln	ENSRNOG00000021441	ENSRNOT00000010521	synonymous_variant	LOW	c.4032C>A	Ser1344Ser	-	ISIAH	yes	yes	yes		Reln			Reln	Reln	Reln			Reln		Reln	Reln
4	9678535	-	Reln	ENSRNOG00000021441	ENSRNOT00000061858	synonymous_variant	LOW	c.4032C>A	Ser1344Ser	-	ISIAH	yes	yes	yes		Reln			Reln	Reln	Reln			Reln		Reln	Reln
4	9684789	-	Reln	ENSRNOG00000021441	ENSRNOT00000010521	synonymous_variant	LOW	c.4323G>A	Thr1441Thr	-	ISIAH	yes	yes	yes		Reln			Reln	Reln	Reln			Reln		Reln	Reln
4	9684789	-	Reln	ENSRNOG00000021441	ENSRNOT00000061858	synonymous_variant	LOW	c.4323G>A	Thr1441Thr	-	ISIAH	yes	yes	yes		Reln			Reln	Reln	Reln			Reln		Reln	Reln
4	9703571	-	Reln	ENSRNOG00000021441	ENSRNOT00000010521	synonymous_variant	LOW	c.6087C>A	Val2029Val	-	ISIAH	yes	yes	yes		Reln			Reln	Reln	Reln			Reln		Reln	Reln
4	9703571	-	Reln	ENSRNOG00000021441	ENSRNOT00000061858	synonymous_variant	LOW	c.6087C>A	Val2029Val	-	ISIAH	yes	yes	yes		Reln			Reln	Reln	Reln			Reln		Reln	Reln
5	59526654	-	Gne	ENSRNOG00000014365	ENSRNOT00000019532	synonymous_variant	LOW	c.960G>T	Thr320Thr	-	ISIAH	yes	yes	yes													Gne
5	59526654	-	Gne	ENSRNOG00000014365	ENSRNOT00000090490	synonymous_variant	LOW	c.1053G>T	Thr351Thr	-	ISIAH	yes	yes	yes													Gne
5	60598626	-	Fbxo10	ENSRNOG00000012634	ENSRNOT00000016875	synonymous_variant	LOW	c.1923T>C	Asp641Asp	-	ISIAH	yes	yes	yes
5	60598626	-	Fbxo10	ENSRNOG00000012634	ENSRNOT00000093103	synonymous_variant	LOW	c.1863T>C	Asp621Asp	-	ISIAH	yes	yes	yes
5	62411470	-	Gabbr2	ENSRNOG00000008431	ENSRNOT00000011573	synonymous_variant	LOW	c.1224C>T	Phe408Phe	-	ISIAH	yes	yes	yes										Gabbr2			Gabbr2
5	144255945	-	Map7d1	ENSRNOG00000010237	ENSRNOT00000065871	synonymous_variant	LOW	c.1110C>T	Pro370Pro	-	ISIAH	yes	yes	yes													Map7d1
5	145259255	-	Dlgap3	ENSRNOG00000014302	ENSRNOT00000019214	synonymous_variant	LOW	c.9T>C	Gly3Gly	-	ISIAH	yes	yes	yes													Dlgap3
6	48016698	-	Trappc12	ENSRNOG00000009039	ENSRNOT00000029859	synonymous_variant	LOW	c.1089C>T	Ser363Ser	-	ISIAH	yes	yes	yes
6	128397154	-	Dicer1	ENSRNOG00000010711	ENSRNOT00000014405	synonymous_variant	LOW	c.4788C>T	Ser1596Ser	-	ISIAH	yes	yes	yes										Dicer1
7	78366519	-	Rims2	ENSRNOG00000004201	ENSRNOT00000039984	synonymous_variant	LOW	c.2163G>T	Ser721Ser	-	ISIAH	yes	yes	yes
7	78366519	-	Rims2	ENSRNOG00000004201	ENSRNOT00000043079	synonymous_variant	LOW	c.2157G>T	Ser719Ser	-	ISIAH	yes	yes	yes
7	78366519	-	Rims2	ENSRNOG00000004201	ENSRNOT00000050753	synonymous_variant	LOW	c.2331G>T	Ser777Ser	-	ISIAH	yes	yes	yes
7	78024844	-	Dcaf13	ENSRNOG00000004301	ENSRNOT00000005803	synonymous_variant	LOW	c.903T>G	Arg301Arg	-	ISIAH	yes	yes	yes
7	117419004	-	Maf1	ENSRNOG00000013514	ENSRNOT00000018240	synonymous_variant	LOW	c.87C>T	Ile29Ile	-	ISIAH	yes	yes	yes	Maf1
7	117709474	-	Cyhr1	ENSRNOG00000014811	ENSRNOT00000019853	synonymous_variant	LOW	c.630A>G	Thr210Thr	-	ISIAH	yes	yes	yes										Cyhr1
7	117709474	-	Cyhr1	ENSRNOG00000014811	ENSRNOT00000088696	synonymous_variant	LOW	c.519A>G	Thr173Thr	-	ISIAH	yes	yes	yes										Cyhr1
7	117709474	-	Cyhr1	ENSRNOG00000014811	ENSRNOT00000093083	synonymous_variant	LOW	c.630A>G	Thr210Thr	-	ISIAH	yes	yes	yes										Cyhr1
7	117779879	-	Lrrc24	ENSRNOG00000016204	ENSRNOT00000030517	synonymous_variant	LOW	c.1506C>G	Pro502Pro	-	ISIAH	yes	yes	yes
7	117779879	-	Lrrc24	ENSRNOG00000016204	ENSRNOT00000090463	synonymous_variant	LOW	c.1506C>G	Pro502Pro	-	ISIAH	yes	yes	yes
7	117780076	-	Lrrc24	ENSRNOG00000016204	ENSRNOT00000030517	synonymous_variant	LOW	c.1309C>A	Arg437Arg	-	ISIAH	yes	yes	yes
7	117780076	-	Lrrc24	ENSRNOG00000016204	ENSRNOT00000090463	synonymous_variant	LOW	c.1309C>A	Arg437Arg	-	ISIAH	yes	yes	yes
7	119144981	-	Txn2	ENSRNOG00000005614	ENSRNOT00000067483	synonymous_variant	LOW	c.409C>T	Leu137Leu	-	ISIAH	yes	yes	yes		Txn2
7	119144981	-	Txn2	ENSRNOG00000005614	ENSRNOT00000078528	synonymous_variant	LOW	c.409C>T	Leu137Leu	-	ISIAH	yes	yes	yes		Txn2
7	119895855	-	Elfn2	ENSRNOG00000007934	ENSRNOT00000010609	synonymous_variant	LOW	c.873G>A	Thr291Thr	-	ISIAH	yes	yes	yes
7	119896074	-	Elfn2	ENSRNOG00000007934	ENSRNOT00000010609	synonymous_variant	LOW	c.654G>A	Pro218Pro	-	ISIAH	yes	yes	yes
8	14267707	-	Slc36a4	ENSRNOG00000011455	ENSRNOT00000015383	synonymous_variant	LOW	c.1485T>C	Cys495Cys	-	ISIAH	yes	yes	yes
8	22706253	-	Smarca4	ENSRNOG00000009271	ENSRNOT00000013165	synonymous_variant	LOW	c.2946G>A	Lys982Lys	-	ISIAH	yes	yes	yes	Smarca4	Smarca4								Smarca4
8	22723639	-	Smarca4	ENSRNOG00000009271	ENSRNOT00000013165	synonymous_variant	LOW	c.4203C>T	Asp1401Asp	-	ISIAH	yes	yes	yes	Smarca4	Smarca4								Smarca4
8	22954344	-	Plppr2	ENSRNOG00000012164	ENSRNOT00000016790	synonymous_variant	LOW	c.648C>T	Ala216Ala	-	ISIAH	yes	yes	yes
8	23023567	rs198049448	Prkcsh	ENSRNOG00000013360	ENSRNOT00000018009	synonymous_variant	LOW	c.936A>G	Glu312Glu	-	ISIAH	yes	yes	yes
8	23079070	-	Zfp653	ENSRNOG00000014065	ENSRNOT00000018874	synonymous_variant	LOW	c.486T>C	His162His	-	ISIAH	yes	yes	yes	Zfp653
8	27799173	-	B3gat1	ENSRNOG00000007142	ENSRNOT00000009825	synonymous_variant	LOW	c.285G>A	Thr95Thr	-	ISIAH	yes	yes	yes										B3gat1		B3gat1
8	27799332	-	B3gat1	ENSRNOG00000007142	ENSRNOT00000009825	synonymous_variant	LOW	c.444C>T	Arg148Arg	-	ISIAH	yes	yes	yes										B3gat1		B3gat1
8	27801095	-	B3gat1	ENSRNOG00000007142	ENSRNOT00000009825	synonymous_variant	LOW	c.975G>T	Thr325Thr	-	ISIAH	yes	yes	yes										B3gat1		B3gat1
9	37922983	-	Dst	ENSRNOG00000012207	ENSRNOT00000044452	synonymous_variant	LOW	c.20385G>A	Arg6795Arg	-	ISIAH	yes	yes	yes													Dst
9	37938751	-	Dst	ENSRNOG00000012207	ENSRNOT00000044452	synonymous_variant	LOW	c.19161G>A	Lys6387Lys	-	ISIAH	yes	yes	yes													Dst
9	37952179	-	Dst	ENSRNOG00000012207	ENSRNOT00000044452	synonymous_variant	LOW	c.17541C>T	Asp5847Asp	-	ISIAH	yes	yes	yes													Dst
9	38473109	-	Rab23	ENSRNOG00000012629	ENSRNOT00000016933	synonymous_variant	LOW	c.669G>A	Arg223Arg	-	ISIAH	yes	yes	yes
9	38473109	-	Rab23	ENSRNOG00000012629	ENSRNOT00000090385	synonymous_variant	LOW	c.669G>A	Arg223Arg	-	ISIAH	yes	yes	yes
9	41369261	-	Plekhb2	ENSRNOG00000014162	ENSRNOT00000019419	synonymous_variant	LOW	c.378C>T	Ala126Ala	-	ISIAH	yes	yes	yes										Plekhb2		Plekhb2
9	43102445	-	Cnnm3	ENSRNOG00000016032	ENSRNOT00000021592	synonymous_variant	LOW	c.1776C>T	Ser592Ser	-	ISIAH	yes	yes	yes										Cnnm3		Cnnm3
9	54279816	-	Gls	ENSRNOG00000056246	ENSRNOT00000090026	synonymous_variant	LOW	c.1737A>G	Ser579Ser	-	ISIAH	yes	yes	yes		Gls								Gls
9	81872034	-	Bcs1l	ENSRNOG00000016754	ENSRNOT00000022632	synonymous_variant	LOW	c.1182C>T	Ala394Ala	-	ISIAH	yes	yes	yes
9	82416991	-	Tuba4a	ENSRNOG00000003597	ENSRNOT00000004797	synonymous_variant	LOW	c.252C>A	Arg84Arg	-	ISIAH	yes	yes	yes		Tuba4a				Tuba4a				Tuba4a		Tuba4a	Tuba4a
9	82447166	-	Ptprn	ENSRNOG00000019587	ENSRNOT00000026654	synonymous_variant	LOW	c.2919G>A	Glu973Glu	-	ISIAH	yes	yes	yes													Ptprn
9	82452225	-	Ptprn	ENSRNOG00000019587	ENSRNOT00000026654	synonymous_variant	LOW	c.2040G>A	Pro680Pro	-	ISIAH	yes	yes	yes													Ptprn
9	82452255	-	Ptprn	ENSRNOG00000019587	ENSRNOT00000026654	synonymous_variant	LOW	c.2010G>A	Gln670Gln	-	ISIAH	yes	yes	yes													Ptprn
5	2980121	-	AC125757.1	ENSRNOG00000028991	ENSRNOT00000045460	synonymous_variant	LOW	c.2088C>T	Asn696Asn	-	MHS/Gib	no	no	yes
7	113937395	-	Kcnk9	ENSRNOG00000009265	ENSRNOT00000012408	synonymous_variant	LOW	c.261T>C	Ala87Ala	-	MHS/Gib, ISIAH	yes	no	yes										Kcnk9
7	113987488	-	Trappc9	ENSRNOG00000027569	ENSRNOT00000038172	synonymous_variant	LOW	c.3093C>A	Pro1031Pro	-	MHS/Gib, ISIAH	yes	yes	yes										Trappc9		Trappc9
7	114504762	-	Ptk2	ENSRNOG00000007916	ENSRNOT00000011219	synonymous_variant	LOW	c.1266A>T	Ile422Ile	-	MHS/Gib, ISIAH	yes	yes	yes		Ptk2	Ptk2
7	114504762	-	Ptk2	ENSRNOG00000007916	ENSRNOT00000079599	synonymous_variant	LOW	c.1419A>T	Ile473Ile	-	MHS/Gib, ISIAH	yes	yes	yes		Ptk2	Ptk2
12	36596598	-	Dhx37	ENSRNOG00000022171	ENSRNOT00000030823	synonymous_variant	LOW	c.153T>C	Pro51Pro	-	SBH/Ygl	no	yes	yes
13	100668633	-	Degs1	ENSRNOG00000003223	ENSRNOT00000004319	synonymous_variant	LOW	c.747G>A	Leu249Leu	-	SBH/Ygl, ISIAH	yes	yes	yes									Degs1				Degs1
12	33016103	rs198544729	Tmem132c	ENSRNOG00000000963	ENSRNOT00000048474	synonymous_variant	LOW	c.783G>C	Gly261Gly	-	SHR/OlaIpcv, SHRSP/Gla, SHR/NCrlPrin, SHR/NHsd, SHR/OlaIpcvPrin	no	yes	no
5	147508661	rs197189353	Rbbp4	ENSRNOG00000021492	ENSRNOT00000029177	synonymous_variant	LOW	c.873G>A	Thr291Thr	-	SHR/OlaIpcv, SHRSP/Gla, SHR/NCrlPrin, SHR/NHsd, SHR/OlaIpcvPrin, ISIAH	yes	yes	yes	Rbbp4
5	147541343	rs106772412	Zbtb8os	ENSRNOG00000008226	ENSRNOT00000074628	synonymous_variant	LOW	c.144C>G	Thr48Thr	-	SHR/OlaIpcv, SHRSP/Gla, SHR/NCrlPrin, SHR/NHsd, SHR/OlaIpcvPrin, ISIAH	yes	yes	yes
5	147674509	rs197330026	Bsdc1	ENSRNOG00000008338	ENSRNOT00000011054	synonymous_variant	LOW	c.618A>C	Ala206Ala	-	SHR/OlaIpcv, SHRSP/Gla, SHR/NCrlPrin, SHR/NHsd, SHR/OlaIpcvPrin, ISIAH	yes	yes	yes
18	71141539	-	Dym	ENSRNOG00000018425	ENSRNOT00000024950	synonymous_variant	LOW	c.1101C>A	Ala367Ala	-	SHRSP/Gla	yes	yes	yes										Dym
18	71141539	-	Dym	ENSRNOG00000018425	ENSRNOT00000066336	synonymous_variant	LOW	c.1101C>A	Ala367Ala	-	SHRSP/Gla	yes	yes	yes										Dym
9	38018105	-	Dst	ENSRNOG00000012207	ENSRNOT00000044452	missense_variant	MODERATE	c.9154C>A	Arg3052Ser	-	FHH/EurMcwi, MHS/Gib, ISIAH	yes	no	no													Dst
17	63123745	-	Gtpbp4	ENSRNOG00000016217	ENSRNOT00000074389	missense_variant	MODERATE	c.905A>G	Glu302Gly	deleterious(0.01)	ISIAH	yes	yes	yes
X	116755311	-	Amot	ENSRNOG00000007345	ENSRNOT00000049482	missense_variant	MODERATE	c.3181G>C	Ala1061Pro	-	ISIAH	no	no	yes										Amot		Amot	Amot
X	116755311	-	Amot	ENSRNOG00000007345	ENSRNOT00000090918	missense_variant	MODERATE	c.3361G>C	Ala1121Pro	-	ISIAH	no	no	yes										Amot		Amot	Amot
5	60598674	-	Fbxo10	ENSRNOG00000012634	ENSRNOT00000093087	missense_variant,NMD_transcript_variant	MODERATE	c.1744C>T	Arg582Trp	-	ISIAH	yes	no	yes
5	69860281	-	AABR07048271.1	ENSRNOG00000033271	ENSRNOT00000047780	missense_variant	MODERATE	c.391A>G	Thr131Ala	-	ISIAH	yes	no	yes
7	77820724	-	Baalc	ENSRNOG00000004697	ENSRNOT00000006411	missense_variant	MODERATE	-	-	-	ISIAH	yes	no	yes
9	82612300	-	Speg	ENSRNOG00000019850	ENSRNOT00000026941	missense_variant	MODERATE	c.4782T>A	Asp1594Glu	-	ISIAH	yes	no	yes
20	4366644	rs8170348	Rnf5	ENSRNOG00000000438	ENSRNOT00000088244	missense_variant	MODERATE	c.314C>T	Pro106Ser	-	ISIAH	yes	yes	yes
5	60598626	-	Fbxo10	ENSRNOG00000012634	ENSRNOT00000093087	missense_variant,NMD_transcript_variant	MODERATE	c.1792T>C	Trp598Arg	-	ISIAH	yes	yes	yes
5	144253315	-	Map7d1	ENSRNOG00000010237	ENSRNOT00000065871	missense_variant,splice_region_variant	MODERATE	c.1285A>C	Thr429Pro	-	ISIAH	yes	yes	yes													Map7d1
13	99281863	-	Ephx1	ENSRNOG00000003515	ENSRNOT00000004780	missense_variant	MODERATE	c.296A>T	Asn99Ile	deleterious(0)	ISIAH	no	no	yes		Ephx1	Ephx1			Ephx1	Ephx1			Ephx1		Ephx1	Ephx1
13	99281863	-	Ephx1	ENSRNOG00000003515	ENSRNOT00000085279	missense_variant	MODERATE	c.296A>T	Asn99Ile	deleterious(0)	ISIAH	no	no	yes		Ephx1	Ephx1			Ephx1	Ephx1			Ephx1		Ephx1	Ephx1
20	47395226	-	Ostm1	ENSRNOG00000037647	ENSRNOT00000057116	missense_variant	MODERATE	c.182T>C	Leu61Ser	deleterious(0)	ISIAH	yes	no	yes
17	32136113	-	Nqo2	ENSRNOG00000017820	ENSRNOT00000024141	missense_variant	MODERATE	c.370G>A	Gly124Arg	deleterious(0.02)	ISIAH	no	no	yes										Nqo2		Nqo2	Nqo2
5	145185401	-	Zmym6	ENSRNOG00000013865	ENSRNOT00000019135	missense_variant	MODERATE	c.2983C>T	Arg995Cys	deleterious(0.03)	ISIAH	yes	yes	yes													Zmym6
7	117497524	-	Mroh1	ENSRNOG00000030355	ENSRNOT00000081632	missense_variant	MODERATE	c.3022C>T	Arg1008Cys	deleterious(0.03)	ISIAH	yes	yes	yes
3	164232288	-	Spata2	ENSRNOG00000009207	ENSRNOT00000012604	missense_variant	MODERATE	c.632G>A	Arg211Gln	deleterious(0.04)	ISIAH	yes	yes	yes
7	117723996	-	Kifc2	ENSRNOG00000060123	ENSRNOT00000085152	missense_variant	MODERATE	c.307G>A	Gly103Arg	deleterious_low_confidence(0)	ISIAH	yes	yes	yes
7	117723996	-	Kifc2	ENSRNOG00000060123	ENSRNOT00000093128	missense_variant,NMD_transcript_variant	MODERATE	c.307G>A	Gly103Arg	deleterious_low_confidence(0)	ISIAH	yes	yes	yes
7	77988396	-	Slc25a32	ENSRNOG00000004403	ENSRNOT00000006029	missense_variant	MODERATE	c.947G>T	Thr316Ile	deleterious_low_confidence(0.01)	ISIAH	no	yes	yes
5	145185401	-	Zmym6	ENSRNOG00000013865	ENSRNOT00000079732	missense_variant	MODERATE	c.3100C>T	Arg1034Cys	deleterious_low_confidence(0.03)	ISIAH	yes	yes	yes													Zmym6
20	5414829	-	RT1-A1	ENSRNOG00000038999	ENSRNOT00000041590	missense_variant	MODERATE	c.124C>T	Arg42Trp	deleterious_low_confidence(0.04)	ISIAH	yes	yes	yes
20	5414829	-	RT1-A1	ENSRNOG00000038999	ENSRNOT00000078972	missense_variant	MODERATE	c.133C>T	Arg45Trp	deleterious_low_confidence(0.04)	ISIAH	yes	yes	yes
20	5414829	-	RT1-A1	ENSRNOG00000038999	ENSRNOT00000080900	missense_variant	MODERATE	c.133C>T	Arg45Trp	deleterious_low_confidence(0.04)	ISIAH	yes	yes	yes
12	36612523	-	Dhx37	ENSRNOG00000022171	ENSRNOT00000030823	missense_variant	MODERATE	c.3116C>T	Pro1039Leu	tolerated(0.05)	ISIAH	yes	no	yes
3	138614276	-	Zfp133	ENSRNOG00000027955	ENSRNOT00000031623	missense_variant	MODERATE	c.292G>A	Glu98Lys	tolerated(0.06)	ISIAH	no	no	yes
5	61385776	-	Aldh1b1	ENSRNOG00000011497	ENSRNOT00000015281	missense_variant	MODERATE	c.538G>A	Val180Ile	tolerated(0.07)	ISIAH	no	no	yes
20	4338027	-	Notch4	ENSRNOG00000000442	ENSRNOT00000000513	missense_variant	MODERATE	c.1756G>C	Glu586Gln	tolerated(0.08)	ISIAH	no	no	yes	Notch4	Notch4			Notch4	Notch4			Notch4	Notch4		Notch4	Notch4
1	8311942	-	Hivep2	ENSRNOG00000011015	ENSRNOT00000015131	missense_variant	MODERATE	c.170A>C	Asn57Thr	tolerated(0.08)	ISIAH	yes	no	yes	Hivep2	Hivep2								Hivep2		Hivep2
7	114827808	-	Slc45a4	ENSRNOG00000007818	ENSRNOT00000032620	missense_variant	MODERATE	c.859C>T	Arg287Cys	tolerated(0.09)	ISIAH	no	no	yes
11	81785432	-	Tbccd1	ENSRNOG00000026458	ENSRNOT00000038826	missense_variant	MODERATE	c.1165G>A	Val389Met	tolerated(0.13)	ISIAH	yes	yes	yes
11	81785432	-	Tbccd1	ENSRNOG00000026458	ENSRNOT00000088503	missense_variant	MODERATE	c.1165G>A	Val389Met	tolerated(0.13)	ISIAH	yes	yes	yes
1	236276479	-	Pcsk5	ENSRNOG00000012036	ENSRNOT00000016164	missense_variant	MODERATE	c.1405G>A	Val469Met	tolerated(0.14)	ISIAH	no	no	yes		Pcsk5			Pcsk5
1	127620098	-	Lins1	ENSRNOG00000042776	ENSRNOT00000018463	missense_variant	MODERATE	c.197G>A	Gly66Asp	tolerated(0.17)	ISIAH	no	no	yes										Lins1		Lins1
13	90131345	-	Cd48	ENSRNOG00000004737	ENSRNOT00000006306	missense_variant	MODERATE	c.259G>A	Asp87Asn	tolerated(0.17)	ISIAH	yes	no	yes
3	141261481	-	Xrn2	ENSRNOG00000011785	ENSRNOT00000016351	missense_variant	MODERATE	c.1735G>A	Ala579Thr	tolerated(0.17)	ISIAH	yes	yes	yes
1	6827676	-	Utrn	ENSRNOG00000011058	ENSRNOT00000016273	missense_variant	MODERATE	c.1124A>G	Gln375Arg	tolerated(0.21)	ISIAH	no	no	yes
1	6827676	-	Utrn	ENSRNOG00000011058	ENSRNOT00000086574	missense_variant	MODERATE	c.1139A>G	Gln380Arg	tolerated(0.21)	ISIAH	no	no	yes
7	117726593	-	Kifc2	ENSRNOG00000060123	ENSRNOT00000085152	missense_variant	MODERATE	c.1319A>T	Tyr440Phe	tolerated(0.21)	ISIAH	yes	yes	yes
1	217720037	-	Ppfia1	ENSRNOG00000020857	ENSRNOT00000092748	missense_variant	MODERATE	c.185C>G	Ala62Gly	tolerated(0.25)	ISIAH	no	yes	yes
1	217720037	-	Ppfia1	ENSRNOG00000020857	ENSRNOT00000039677	missense_variant	MODERATE	c.185C>G	Ala62Gly	tolerated(0.26)	ISIAH	no	yes	yes
1	217720037	-	Ppfia1	ENSRNOG00000020857	ENSRNOT00000092939	missense_variant	MODERATE	c.185C>G	Ala62Gly	tolerated(0.26)	ISIAH	no	yes	yes
1	217720037	-	Ppfia1	ENSRNOG00000020857	ENSRNOT00000078810	missense_variant	MODERATE	c.185C>G	Ala62Gly	tolerated(0.28)	ISIAH	no	yes	yes
8	25599863	-	Dpy19l1	ENSRNOG00000026589	ENSRNOT00000036738	missense_variant	MODERATE	c.1505G>A	Arg502Gln	tolerated(0.31)	ISIAH	yes	yes	yes
9	81845679	-	Zfp142	ENSRNOG00000022414	ENSRNOT00000084964	missense_variant	MODERATE	c.4964G>A	Arg1655Gln	tolerated(0.34)	ISIAH	yes	yes	yes	Zfp142
6	48017071	-	Trappc12	ENSRNOG00000009039	ENSRNOT00000029859	missense_variant	MODERATE	c.716G>T	Ser239Ile	tolerated(0.35)	ISIAH	yes	yes	yes
8	59785446	-	Fbxo22	ENSRNOG00000022702	ENSRNOT00000020309	missense_variant	MODERATE	c.1141G>A	Asp381Asn	tolerated(0.36)	ISIAH	yes	yes	yes										Fbxo22		Fbxo22
9	81845679	-	Zfp142	ENSRNOG00000022414	ENSRNOT00000067080	missense_variant	MODERATE	c.4607G>A	Arg1536Gln	tolerated(0.36)	ISIAH	yes	yes	yes	Zfp142
8	25669289	-	Dpy19l1	ENSRNOG00000026589	ENSRNOT00000036738	missense_variant	MODERATE	c.106A>G	Arg36Gly	tolerated(0.41)	ISIAH	yes	yes	yes
7	78861835	-	Lrp12	ENSRNOG00000004152	ENSRNOT00000005668	missense_variant	MODERATE	c.1905C>A	Ser635Arg	tolerated(0.43)	ISIAH	yes	yes	yes
3	138615533	-	Zfp133	ENSRNOG00000027955	ENSRNOT00000031623	missense_variant	MODERATE	c.1549G>A	Glu517Lys	tolerated(0.65)	ISIAH	no	no	yes
1	8315520	-	Hivep2	ENSRNOG00000011015	ENSRNOT00000015131	missense_variant	MODERATE	c.3748T>C	Ser1250Pro	tolerated(0.71)	ISIAH	yes	no	yes	Hivep2	Hivep2								Hivep2		Hivep2
8	57980282	-	Kdelc2	ENSRNOG00000007177	ENSRNOT00000009497	missense_variant	MODERATE	c.1421T>C	Val474Ala	tolerated(0.72)	ISIAH	no	no	yes
8	26291613	-	Herpud2	ENSRNOG00000029995	ENSRNOT00000046432	missense_variant	MODERATE	c.301G>A	Gly101Arg	tolerated(0.85)	ISIAH	yes	yes	yes
5	69906583	-	Abca1	ENSRNOG00000018126	ENSRNOT00000024564	missense_variant	MODERATE	c.2083G>C	Val695Leu	tolerated(0.94)	ISIAH	no	no	yes		Abca1				Abca1	Abca1			Abca1		Abca1	Abca1
8	22817528	-	Kank2	ENSRNOG00000010643	ENSRNOT00000014135	missense_variant	MODERATE	c.917G>A	Arg306Gln	tolerated(1)	ISIAH	no	no	yes	Kank2
8	22817528	-	Kank2	ENSRNOG00000010643	ENSRNOT00000045488	missense_variant	MODERATE	c.917G>A	Arg306Gln	tolerated(1)	ISIAH	no	no	yes	Kank2
1	8313296	-	Hivep2	ENSRNOG00000011015	ENSRNOT00000015131	missense_variant	MODERATE	c.1524G>T	Met508Ile	tolerated(1)	ISIAH	yes	no	yes	Hivep2	Hivep2								Hivep2		Hivep2
17	4337179	-	Dapk1	ENSRNOG00000018198	ENSRNOT00000066950	missense_variant	MODERATE	c.1484G>A	Arg495Lys	tolerated(1)	ISIAH	yes	no	yes
17	4337179	-	Dapk1	ENSRNOG00000018198	ENSRNOT00000080750	missense_variant	MODERATE	c.1484G>A	Arg495Lys	tolerated(1)	ISIAH	yes	no	yes
20	3430255	-	Flot1	ENSRNOG00000000826	ENSRNOT00000001098	missense_variant	MODERATE	c.979G>A	Val327Ile	tolerated(1)	ISIAH	yes	yes	yes
20	3430255	-	Flot1	ENSRNOG00000000826	ENSRNOT00000090039	missense_variant	MODERATE	c.979G>A	Val327Ile	tolerated(1)	ISIAH	yes	yes	yes
4	9699353	-	Reln	ENSRNOG00000021441	ENSRNOT00000010521	missense_variant	MODERATE	c.5662A>G	Ile1888Val	tolerated(1)	ISIAH	yes	yes	yes		Reln			Reln	Reln	Reln			Reln		Reln	Reln
4	9699353	-	Reln	ENSRNOG00000021441	ENSRNOT00000061858	missense_variant	MODERATE	c.5662A>G	Ile1888Val	tolerated(1)	ISIAH	yes	yes	yes		Reln			Reln	Reln	Reln			Reln		Reln	Reln
7	77927712	-	Fzd6	ENSRNOG00000004660	ENSRNOT00000006195	missense_variant	MODERATE	c.1615C>A	Asp539Asn	tolerated_low_confidence(0.06)	ISIAH	no	no	yes
7	114822196	-	Slc45a4	ENSRNOG00000007818	ENSRNOT00000032620	missense_variant	MODERATE	c.2332C>A	Leu778Met	tolerated_low_confidence(0.11)	ISIAH	yes	yes	yes
1	227001883	-	Ccdc86	ENSRNOG00000020925	ENSRNOT00000028405	missense_variant	MODERATE	c.134G>A	Arg45Lys	tolerated_low_confidence(0.44)	ISIAH	yes	no	no
7	113986760	-	Trappc9	ENSRNOG00000027569	ENSRNOT00000038172	missense_variant	MODERATE	c.3397C>T	Arg1133Cys	deleterious_low_confidence(0.02)	MHS/Gib, ISIAH	yes	yes	yes										Trappc9		Trappc9
7	113987483	-	Trappc9	ENSRNOG00000027569	ENSRNOT00000038172	missense_variant	MODERATE	c.3098G>A	Arg1033His	tolerated(0.25)	MHS/Gib, ISIAH	yes	yes	yes										Trappc9		Trappc9
3	46597362	rs198261397	Pla2r1	ENSRNOG00000008129	ENSRNOT00000011003	missense_variant	MODERATE	c.574G>A	Glu192Lys	deleterious(0.02)	SBH/Ygl, SHR/OlaIpcv, SHRSP/Gla, SHR/NCrlPrin, SHR/NHsd, SHR/OlaIpcvPrin	no	yes	no										Pla2r1
3	46597362	rs198261397	Pla2r1	ENSRNOG00000008129	ENSRNOT00000079261	missense_variant	MODERATE	c.355G>A	Glu119Lys	deleterious(0.02)	SBH/Ygl, SHR/OlaIpcv, SHRSP/Gla, SHR/NCrlPrin, SHR/NHsd, SHR/OlaIpcvPrin	no	yes	no										Pla2r1
5	147824835	-	Ccdc28b	ENSRNOG00000047578	ENSRNOT00000075659	missense_variant	MODERATE	c.499C>T	Arg167Cys	deleterious(0.03)	SHR/OlaIpcv, SHRSP/Gla, SHR/NCrlPrin, SHR/NHsd, SHR/OlaIpcvPrin, ISIAH	yes	yes	yes
5	147824835	-	Ccdc28b	ENSRNOG00000047578	ENSRNOT00000083369	missense_variant	MODERATE	c.499C>T	Arg167Cys	deleterious(0.03)	SHR/OlaIpcv, SHRSP/Gla, SHR/NCrlPrin, SHR/NHsd, SHR/OlaIpcvPrin, ISIAH	yes	yes	yes
5	147407313	rs198649532	RGD1561149	ENSRNOG00000008113	ENSRNOT00000010688	missense_variant	MODERATE	c.2327C>T	Ser776Leu	tolerated_low_confidence(0.06)	SHR/OlaIpcv, SHRSP/Gla, SHR/NCrlPrin, SHR/NHsd, SHR/OlaIpcvPrin, ISIAH	no	no	yes
18	71064978	-	Dym	ENSRNOG00000018425	ENSRNOT00000024950	missense_variant	MODERATE	c.407T>C	Leu136Ser	tolerated(0.85)	SHRSP/Gla	yes	yes	yes										Dym
18	71064978	-	Dym	ENSRNOG00000018425	ENSRNOT00000066336	missense_variant	MODERATE	c.407T>C	Leu136Ser	tolerated(0.86)	SHRSP/Gla	yes	yes	yes										Dym
4	70903681	-	Ephb6	ENSRNOG00000014367	ENSRNOT00000019720	5_prime_UTR_variant	MODIFIER	c.-387C>T	-	-	FHH/EurMcwi	yes	no	yes
3	159310286	-	Srsf6	ENSRNOG00000006380	ENSRNOT00000008427	3_prime_UTR_variant	MODIFIER	c.*1991dup	-	-	ISIAH	yes	yes	no		Srsf6				Srsf6				Srsf6		Srsf6	Srsf6
9	95302362	-	Ugt1a9	ENSRNOG00000018740	ENSRNOT00000025045	3_prime_UTR_variant	MODIFIER	c.*186dup	-	-	ISIAH	no	no	yes
9	95302362	-	Ugt1a9	ENSRNOG00000018740	ENSRNOT00000025291	3_prime_UTR_variant	MODIFIER	c.*186dup	-	-	ISIAH	no	no	yes
9	95302362	-	Ugt1a9	ENSRNOG00000018740	ENSRNOT00000025652	3_prime_UTR_variant	MODIFIER	c.*186dup	-	-	ISIAH	no	no	yes
9	95302362	-	Ugt1a9	ENSRNOG00000018740	ENSRNOT00000032634	3_prime_UTR_variant	MODIFIER	c.*186dup	-	-	ISIAH	no	no	yes
9	95302362	-	Ugt1a9	ENSRNOG00000018740	ENSRNOT00000045163	3_prime_UTR_variant	MODIFIER	c.*186dup	-	-	ISIAH	no	no	yes
9	95302362	-	Ugt1a9	ENSRNOG00000018740	ENSRNOT00000063853	3_prime_UTR_variant	MODIFIER	c.*186dup	-	-	ISIAH	no	no	yes
9	95302362	-	Ugt1a9	ENSRNOG00000018740	ENSRNOT00000066839	3_prime_UTR_variant	MODIFIER	c.*186dup	-	-	ISIAH	no	no	yes
9	95302362	-	Ugt1a9	ENSRNOG00000018740	ENSRNOT00000071003	3_prime_UTR_variant	MODIFIER	c.*186dup	-	-	ISIAH	no	no	yes
9	95302362	-	Ugt1a9	ENSRNOG00000018740	ENSRNOT00000071200	3_prime_UTR_variant	MODIFIER	c.*186dup	-	-	ISIAH	no	no	yes
9	95302362	-	Ugt1a9	ENSRNOG00000018740	ENSRNOT00000077416	3_prime_UTR_variant	MODIFIER	c.*533dup	-	-	ISIAH	no	no	yes
6	107625192	-	Dnal1	ENSRNOG00000042333	ENSRNOT00000036430	downstream_gene_variant	MODIFIER	-	-	-	ISIAH	yes	no	yes										Dnal1
6	107625192	-	Dnal1	ENSRNOG00000042333	ENSRNOT00000076055	3_prime_UTR_variant,NMD_transcript_variant	MODIFIER	c.*2633	*2634insT	-	ISIAH	yes	no	yes										Dnal1
6	107625192	-	Dnal1	ENSRNOG00000042333	ENSRNOT00000076882	3_prime_UTR_variant	MODIFIER	c.*2210	*2211insT	-	ISIAH	yes	no	yes										Dnal1
8	22773327	-	Ldlr	ENSRNOG00000009946	ENSRNOT00000013496	3_prime_UTR_variant	MODIFIER	c.*267dup	-	-	ISIAH	yes	no	yes		Ldlr			Ldlr	Ldlr	Ldlr			Ldlr		Ldlr	Ldlr
1	248146092	-	Il33	ENSRNOG00000016456	ENSRNOT00000022056	3_prime_UTR_variant	MODIFIER	c.*660dup	-	-	ISIAH	yes	yes	yes		Il33				Il33	Il33			Il33		Il33	Il33
17	66551629	-	Heatr1	ENSRNOG00000047594	ENSRNOT00000078906	intron_variant	MODIFIER	c.4909-60707C>T	-	-	ISIAH	yes	no	no
1	228151502	-	Mrpl16	ENSRNOG00000021005	ENSRNOT00000028517	downstream_gene_variant	MODIFIER	-	-	-	ISIAH	no	yes	no
1	228151502	-	Stx3	ENSRNOG00000021013	ENSRNOT00000028535	3_prime_UTR_variant	MODIFIER	c.*526dup	-	-	ISIAH	no	yes	no
10	36724305	-	Clk4	ENSRNOG00000003714	ENSRNOT00000005048	intron_variant	MODIFIER	c.-288-1077	-288-1076dup	-	ISIAH	no	yes	no
10	36724305	-	RF00100	ENSRNOG00000058789	ENSRNOT00000088518	downstream_gene_variant	MODIFIER	-	-	-	ISIAH	no	yes	no
11	81372996	-	Eif4a2	ENSRNOG00000001815	ENSRNOT00000002484	downstream_gene_variant	MODIFIER	-	-	-	ISIAH	no	yes	no
11	81372996	-	Rfc4	ENSRNOG00000001816	ENSRNOT00000002487	3_prime_UTR_variant	MODIFIER	c.*4C>T	-	-	ISIAH	no	yes	no
11	81372996	-	AC120949.1	ENSRNOG00000043819	ENSRNOT00000069086	downstream_gene_variant	MODIFIER	-	-	-	ISIAH	no	yes	no
11	81372996	-	RF00092	ENSRNOG00000052714	ENSRNOT00000077490	downstream_gene_variant	MODIFIER	-	-	-	ISIAH	no	yes	no
11	81372996	-	RF00394	ENSRNOG00000056026	ENSRNOT00000077510	downstream_gene_variant	MODIFIER	-	-	-	ISIAH	no	yes	no
11	81372996	-	RF01241	ENSRNOG00000060539	ENSRNOT00000078004	downstream_gene_variant	MODIFIER	-	-	-	ISIAH	no	yes	no
11	81372996	-	RF00092	ENSRNOG00000056834	ENSRNOT00000088758	downstream_gene_variant	MODIFIER	-	-	-	ISIAH	no	yes	no
11	81372996	-	Eif4a2	ENSRNOG00000001815	ENSRNOT00000089294	downstream_gene_variant	MODIFIER	-	-	-	ISIAH	no	yes	no
13	72918083	-	Xpr1	ENSRNOG00000000042	ENSRNOT00000000049	downstream_gene_variant	MODIFIER	-	-	-	ISIAH	no	yes	no													Xpr1
13	72918083	-	Xpr1	ENSRNOG00000000042	ENSRNOT00000081892	downstream_gene_variant	MODIFIER	-	-	-	ISIAH	no	yes	no													Xpr1
13	73423887	-	Qsox1	ENSRNOG00000003649	ENSRNOT00000005052	3_prime_UTR_variant	MODIFIER	c.*189del	-	-	ISIAH	no	yes	no										Qsox1
13	73423887	-	Qsox1	ENSRNOG00000003649	ENSRNOT00000068044	downstream_gene_variant	MODIFIER	-	-	-	ISIAH	no	yes	no										Qsox1
15	82099047	-	Dach1	ENSRNOG00000008834	ENSRNOT00000011926	downstream_gene_variant	MODIFIER	-	-	-	ISIAH	no	yes	no	Dach1									Dach1
17	9324273	-	H2afy	ENSRNOG00000011523	ENSRNOT00000015632	intron_variant	MODIFIER	c.585+3425T>C	-	-	ISIAH	no	yes	no
17	9324273	-	H2afy	ENSRNOG00000011523	ENSRNOT00000051702	intron_variant	MODIFIER	c.586-2522T>C	-	-	ISIAH	no	yes	no
18	74141197	-	Haus1	ENSRNOG00000017067	ENSRNOT00000023101	downstream_gene_variant	MODIFIER	-	-	-	ISIAH	no	yes	no
20	5433658	-	Vps52	ENSRNOG00000000470	ENSRNOT00000000549	intron_variant	MODIFIER	c.1906+59G>A	-	-	ISIAH	no	yes	no
20	5433658	-	RF00026	ENSRNOG00000057680	ENSRNOT00000080239	downstream_gene_variant	MODIFIER	-	-	-	ISIAH	no	yes	no
20	5433658	-	Vps52	ENSRNOG00000000470	ENSRNOT00000092306	non_coding_transcript_exon_variant	MODIFIER	n.528G>A	-	-	ISIAH	no	yes	no
20	5433658	-	Vps52	ENSRNOG00000000470	ENSRNOT00000092458	non_coding_transcript_exon_variant	MODIFIER	n.577G>A	-	-	ISIAH	no	yes	no
20	6556093	-	Ppil1	ENSRNOG00000000523	ENSRNOT00000068527	intron_variant	MODIFIER	c.218-39015dup	-	-	ISIAH	no	yes	no
20	6556093	-	Ppil1	ENSRNOG00000000523	ENSRNOT00000093253	intron_variant	MODIFIER	c.212-39009dup	-	-	ISIAH	no	yes	no
20	6556093	-	Lemd2	ENSRNOG00000025864	ENSRNOT00000093645	upstream_gene_variant	MODIFIER	-	-	-	ISIAH	no	yes	no
5	59128301	-	Npr2	ENSRNOG00000015991	ENSRNOT00000021802	upstream_gene_variant	MODIFIER	-	-	-	ISIAH	no	yes	no		Npr2	Npr2							Npr2			Npr2
5	61733749	-	Tstd2	ENSRNOG00000009724	ENSRNOT00000012915	intron_variant	MODIFIER	c.-41+77G>C	-	-	ISIAH	no	yes	no
5	61733749	-	Ncbp1	ENSRNOG00000023605	ENSRNOT00000030825	upstream_gene_variant	MODIFIER	-	-	-	ISIAH	no	yes	no
5	61733749	-	Tstd2	ENSRNOG00000009724	ENSRNOT00000090566	5_prime_UTR_variant	MODIFIER	c.-80G>C	-	-	ISIAH	no	yes	no
5	61768583	-	Ncbp1	ENSRNOG00000023605	ENSRNOT00000030825	downstream_gene_variant	MODIFIER	-	-	-	ISIAH	no	yes	no
5	61768583	-	Xpa	ENSRNOG00000009576	ENSRNOT00000064685	intron_variant	MODIFIER	c.673+5808G>C	-	-	ISIAH	no	yes	no		Xpa		Xpa									Xpa
5	104945901	-	Rraga	ENSRNOG00000007051	ENSRNOT00000009225	downstream_gene_variant	MODIFIER	-	-	-	ISIAH	no	yes	no
5	104945901	-	Haus6	ENSRNOG00000046028	ENSRNOT00000071192	downstream_gene_variant	MODIFIER	-	-	-	ISIAH	no	yes	no
7	117418678	-	Sharpin	ENSRNOG00000012812	ENSRNOT00000018031	upstream_gene_variant	MODIFIER	-	-	-	ISIAH	no	yes	no
7	117418678	-	Maf1	ENSRNOG00000013514	ENSRNOT00000018240	intron_variant	MODIFIER	c.-50-85G>T	-	-	ISIAH	no	yes	no	Maf1
7	117418678	-	Wdr97	ENSRNOG00000033520	ENSRNOT00000049198	upstream_gene_variant	MODIFIER	-	-	-	ISIAH	no	yes	no
7	117656260	-	Adck5	ENSRNOG00000030334	ENSRNOT00000044893	intron_variant	MODIFIER	c.266+889G>A	-	-	ISIAH	no	yes	no
7	117656260	-	Adck5	ENSRNOG00000030334	ENSRNOT00000077588	intron_variant	MODIFIER	c.467+889G>A	-	-	ISIAH	no	yes	no
7	117757898	-	Ppp1r16a	ENSRNOG00000015450	ENSRNOT00000020768	downstream_gene_variant	MODIFIER	-	-	-	ISIAH	no	yes	no
7	117757898	-	Gpt	ENSRNOG00000033915	ENSRNOT00000050556	upstream_gene_variant	MODIFIER	-	-	-	ISIAH	no	yes	no
9	25436943	-	Tfap2b	ENSRNOG00000011823	ENSRNOT00000030912	intron_variant	MODIFIER	c.1339+695del	-	-	ISIAH	no	yes	no		Tfap2b	Tfap2b
9	25436943	-	Tfap2b	ENSRNOG00000011823	ENSRNOT00000090920	3_prime_UTR_variant	MODIFIER	c.*654del	-	-	ISIAH	no	yes	no		Tfap2b	Tfap2b
9	43087103	-	Cnnm4	ENSRNOG00000015886	ENSRNOT00000021434	3_prime_UTR_variant	MODIFIER	c.*693C>T	-	-	ISIAH	no	yes	no										Cnnm4		Cnnm4
9	43087103	-	AABR07067401.3	ENSRNOG00000052359	ENSRNOT00000078676	downstream_gene_variant	MODIFIER	-	-	-	ISIAH	no	yes	no
9	43087103	-	Cnnm4	ENSRNOG00000015886	ENSRNOT00000079234	3_prime_UTR_variant	MODIFIER	c.*693C>T	-	-	ISIAH	no	yes	no										Cnnm4		Cnnm4
9	54245052	-	Gls	ENSRNOG00000056246	ENSRNOT00000078073	intron_variant	MODIFIER	c.1050+3637dup	-	-	ISIAH	no	yes	no		Gls								Gls
9	54245052	-	Gls	ENSRNOG00000056246	ENSRNOT00000090026	intron_variant	MODIFIER	c.1050+3637dup	-	-	ISIAH	no	yes	no		Gls								Gls
9	82563973	-	Des	ENSRNOG00000019810	ENSRNOT00000026860	3_prime_UTR_variant	MODIFIER	c.*363C>T	-	-	ISIAH	no	yes	no													Des
MT	8634	-	AY172581.19	ENSRNOG00000032882	ENSRNOT00000040283	upstream_gene_variant	MODIFIER	-	-	-	ISIAH	no	yes	no
MT	8634	-	Mt-nd2	ENSRNOG00000031033	ENSRNOT00000040993	downstream_gene_variant	MODIFIER	-	-	-	ISIAH	no	yes	no		Mt-nd2				Mt-nd2	Mt-nd2		Mt-nd2	Mt-nd2	Mt-nd2	Mt-nd2	Mt-nd2
MT	8634	-	Mt-nd3	ENSRNOG00000033615	ENSRNOT00000041241	upstream_gene_variant	MODIFIER	-	-	-	ISIAH	no	yes	no		Mt-nd3				Mt-nd3				Mt-nd3		Mt-nd3	Mt-nd3
MT	8634	-	AY172581.1	ENSRNOG00000029070	ENSRNOT00000041978	downstream_gene_variant	MODIFIER	-	-	-	ISIAH	no	yes	no
MT	8634	-	AY172581.15	ENSRNOG00000032274	ENSRNOT00000042644	downstream_gene_variant	MODIFIER	-	-	-	ISIAH	no	yes	no
MT	8634	-	Mt-nd4	ENSRNOG00000029707	ENSRNOT00000042928	upstream_gene_variant	MODIFIER	-	-	-	ISIAH	no	yes	no		Mt-nd4			Mt-nd4	Mt-nd4	Mt-nd4	Mt-nd4		Mt-nd4		Mt-nd4	Mt-nd4
MT	8634	-	Mt-co2	ENSRNOG00000030371	ENSRNOT00000043693	downstream_gene_variant	MODIFIER	-	-	-	ISIAH	no	yes	no		Mt-co2			Mt-co2	Mt-co2				Mt-co2		Mt-co2	Mt-co2
MT	8634	-	AY172581.22	ENSRNOG00000033932	ENSRNOT00000044320	upstream_gene_variant	MODIFIER	-	-	-	ISIAH	no	yes	no
MT	8634	-	Mt-nd4l	ENSRNOG00000031053	ENSRNOT00000044582	upstream_gene_variant	MODIFIER	-	-	-	ISIAH	no	yes	no													Mt-nd4l
MT	8634	-	AY172581.10	ENSRNOG00000031333	ENSRNOT00000045310	upstream_gene_variant	MODIFIER	-	-	-	ISIAH	no	yes	no
MT	8634	-	AY172581.17	ENSRNOG00000032578	ENSRNOT00000045499	upstream_gene_variant	MODIFIER	-	-	-	ISIAH	no	yes	no
MT	8634	-	AY172581.6	ENSRNOG00000029677	ENSRNOT00000046073	downstream_gene_variant	MODIFIER	-	-	-	ISIAH	no	yes	no
MT	8634	-	Mt-atp6	ENSRNOG00000031979	ENSRNOT00000046108	downstream_gene_variant	MODIFIER	-	-	-	ISIAH	no	yes	no		Mt-atp6			Mt-atp6				Mt-atp6				Mt-atp6
MT	8634	-	Mt-atp8	ENSRNOG00000033299	ENSRNOT00000046201	downstream_gene_variant	MODIFIER	-	-	-	ISIAH	no	yes	no									Mt-atp8				Mt-atp8
MT	8634	-	AY172581.23	ENSRNOG00000033957	ENSRNOT00000047162	upstream_gene_variant	MODIFIER	-	-	-	ISIAH	no	yes	no
MT	8634	-	Mt-nd1	ENSRNOG00000030644	ENSRNOT00000047550	downstream_gene_variant	MODIFIER	-	-	-	ISIAH	no	yes	no		Mt-nd1	Mt-nd1		Mt-nd1	Mt-nd1	Mt-nd1		Mt-nd1	Mt-nd1		Mt-nd1	Mt-nd1
MT	8634	-	AY172581.5	ENSRNOG00000029389	ENSRNOT00000048050	upstream_gene_variant	MODIFIER	-	-	-	ISIAH	no	yes	no
MT	8634	-	AY172581.18	ENSRNOG00000032609	ENSRNOT00000048525	upstream_gene_variant	MODIFIER	-	-	-	ISIAH	no	yes	no
MT	8634	-	Mt-nd5	ENSRNOG00000029971	ENSRNOT00000048767	upstream_gene_variant	MODIFIER	-	-	-	ISIAH	no	yes	no		Mt-nd5			Mt-nd5								Mt-nd5
MT	8634	-	AY172581.21	ENSRNOG00000033545	ENSRNOT00000049396	upstream_gene_variant	MODIFIER	-	-	-	ISIAH	no	yes	no
MT	8634	-	Mt-co1	ENSRNOG00000034234	ENSRNOT00000050156	downstream_gene_variant	MODIFIER	-	-	-	ISIAH	no	yes	no		Mt-co1			Mt-co1								Mt-co1
MT	8634	-	AY172581.11	ENSRNOG00000031667	ENSRNOT00000050396	upstream_gene_variant	MODIFIER	-	-	-	ISIAH	no	yes	no
MT	8634	-	AY172581.4	ENSRNOG00000029301	ENSRNOT00000051008	downstream_gene_variant	MODIFIER	-	-	-	ISIAH	no	yes	no
MT	8634	-	AY172581.12	ENSRNOG00000031685	ENSRNOT00000051129	downstream_gene_variant	MODIFIER	-	-	-	ISIAH	no	yes	no
MT	8634	-	Mt-nd6	ENSRNOG00000029042	ENSRNOT00000051268	downstream_gene_variant	MODIFIER	-	-	-	ISIAH	no	yes	no		Mt-nd6			Mt-nd6					Mt-nd6		Mt-nd6	Mt-nd6
MT	8634	-	AY172581.7	ENSRNOG00000029954	ENSRNOT00000051860	upstream_gene_variant	MODIFIER	-	-	-	ISIAH	no	yes	no
MT	8634	-	AY172581.16	ENSRNOG00000032320	ENSRNOT00000052103	upstream_gene_variant	MODIFIER	-	-	-	ISIAH	no	yes	no
11	88912516	-	AABR07034767.1	ENSRNOG00000001825	ENSRNOT00000002498	downstream_gene_variant	MODIFIER	-	-	-	ISIAH	yes	yes	no
1	7744451	-	Adat2	ENSRNOG00000046983	ENSRNOT00000073460	downstream_gene_variant	MODIFIER	-	-	-	ISIAH	no	no	yes
1	29385337	-	Ncoa7	ENSRNOG00000014004	ENSRNOT00000018849	downstream_gene_variant	MODIFIER	-	-	-	ISIAH	no	no	yes
1	265785254	-	Ldb1	ENSRNOG00000018468	ENSRNOT00000040904	downstream_gene_variant	MODIFIER	-	-	-	ISIAH	no	no	yes	Ldb1
1	265785254	-	Ldb1	ENSRNOG00000018468	ENSRNOT00000079483	downstream_gene_variant	MODIFIER	-	-	-	ISIAH	no	no	yes	Ldb1
1	279203672	-	AABR07007068.1	ENSRNOG00000017438	ENSRNOT00000023667	downstream_gene_variant	MODIFIER	-	-	-	ISIAH	no	no	yes
1	280456927	-	Slc18a2	ENSRNOG00000008890	ENSRNOT00000011983	3_prime_UTR_variant	MODIFIER	c.*1039C>T	-	-	ISIAH	no	no	yes										Slc18a2		Slc18a2	Slc18a2
1	280456927	-	Pdzd8	ENSRNOG00000009460	ENSRNOT00000068082	downstream_gene_variant	MODIFIER	-	-	-	ISIAH	no	no	yes
1	280456950	-	Slc18a2	ENSRNOG00000008890	ENSRNOT00000011983	3_prime_UTR_variant	MODIFIER	c.*1062C>A	-	-	ISIAH	no	no	yes										Slc18a2		Slc18a2	Slc18a2
1	280456950	-	Pdzd8	ENSRNOG00000009460	ENSRNOT00000068082	downstream_gene_variant	MODIFIER	-	-	-	ISIAH	no	no	yes
10	4448117	-	LOC100911685	ENSRNOG00000046271	ENSRNOT00000003213	downstream_gene_variant	MODIFIER	-	-	-	ISIAH	no	no	yes
10	4448117	-	LOC100911685	ENSRNOG00000046271	ENSRNOT00000091610	downstream_gene_variant	MODIFIER	-	-	-	ISIAH	no	no	yes
10	36295551	-	Adamts2	ENSRNOG00000061484	ENSRNOT00000083568	intron_variant	MODIFIER	c.2635+1141C>T	-	-	ISIAH	no	no	yes		Adamts2			Adamts2
10	36295551	-	Adamts2	ENSRNOG00000061484	ENSRNOT00000083971	intron_variant	MODIFIER	c.3058+1141C>T	-	-	ISIAH	no	no	yes		Adamts2			Adamts2
10	36730163	-	Clk4	ENSRNOG00000003714	ENSRNOT00000005048	intron_variant	MODIFIER	c.511+408T>C	-	-	ISIAH	no	no	yes
10	37141145	-	Sec24a	ENSRNOG00000004563	ENSRNOT00000006356	3_prime_UTR_variant	MODIFIER	c.*261A>C	-	-	ISIAH	no	no	yes
10	37141145	-	Sec24a	ENSRNOG00000004563	ENSRNOT00000090475	3_prime_UTR_variant	MODIFIER	c.*261A>C	-	-	ISIAH	no	no	yes
10	37431998	-	Cdkn2aipnl	ENSRNOG00000005024	ENSRNOT00000006708	3_prime_UTR_variant	MODIFIER	c.*1341del	-	-	ISIAH	no	no	yes
10	43655006	-	Igtp	ENSRNOG00000027008	ENSRNOT00000039335	downstream_gene_variant	MODIFIER	-	-	-	ISIAH	no	no	yes
10	62706433	-	Ssh2	ENSRNOG00000014285	ENSRNOT00000019410	3_prime_UTR_variant	MODIFIER	c.*524	*525dup	-	ISIAH	no	no	yes
10	62706433	-	AABR07030019.1	ENSRNOG00000050113	ENSRNOT00000071604	upstream_gene_variant	MODIFIER	-	-	-	ISIAH	no	no	yes
10	65175446	-	Nufip2	ENSRNOG00000024964	ENSRNOT00000030501	downstream_gene_variant	MODIFIER	-	-	-	ISIAH	no	no	yes
11	76459292	-	-	-	-	intergenic_variant	MODIFIER	-	-	-	ISIAH	no	no	yes
11	81372781	-	Eif4a2	ENSRNOG00000001815	ENSRNOT00000002484	downstream_gene_variant	MODIFIER	-	-	-	ISIAH	no	no	yes
11	81372781	-	AC120949.1	ENSRNOG00000043819	ENSRNOT00000069086	downstream_gene_variant	MODIFIER	-	-	-	ISIAH	no	no	yes
11	81372781	-	RF00092	ENSRNOG00000052714	ENSRNOT00000077490	downstream_gene_variant	MODIFIER	-	-	-	ISIAH	no	no	yes
11	81372781	-	RF00394	ENSRNOG00000056026	ENSRNOT00000077510	downstream_gene_variant	MODIFIER	-	-	-	ISIAH	no	no	yes
11	81372781	-	RF01241	ENSRNOG00000060539	ENSRNOT00000078004	downstream_gene_variant	MODIFIER	-	-	-	ISIAH	no	no	yes
11	81372781	-	RF00092	ENSRNOG00000056834	ENSRNOT00000088758	downstream_gene_variant	MODIFIER	-	-	-	ISIAH	no	no	yes
11	81372781	-	Eif4a2	ENSRNOG00000001815	ENSRNOT00000089294	downstream_gene_variant	MODIFIER	-	-	-	ISIAH	no	no	yes
11	81372956	-	Eif4a2	ENSRNOG00000001815	ENSRNOT00000002484	downstream_gene_variant	MODIFIER	-	-	-	ISIAH	no	no	yes
11	81372956	-	AC120949.1	ENSRNOG00000043819	ENSRNOT00000069086	downstream_gene_variant	MODIFIER	-	-	-	ISIAH	no	no	yes
11	81372956	-	RF00092	ENSRNOG00000052714	ENSRNOT00000077490	downstream_gene_variant	MODIFIER	-	-	-	ISIAH	no	no	yes
11	81372956	-	RF00394	ENSRNOG00000056026	ENSRNOT00000077510	downstream_gene_variant	MODIFIER	-	-	-	ISIAH	no	no	yes
11	81372956	-	RF01241	ENSRNOG00000060539	ENSRNOT00000078004	downstream_gene_variant	MODIFIER	-	-	-	ISIAH	no	no	yes
11	81372956	-	RF00092	ENSRNOG00000056834	ENSRNOT00000088758	downstream_gene_variant	MODIFIER	-	-	-	ISIAH	no	no	yes
11	81372956	-	Eif4a2	ENSRNOG00000001815	ENSRNOT00000089294	downstream_gene_variant	MODIFIER	-	-	-	ISIAH	no	no	yes
13	69258623	-	-	-	-	intergenic_variant	MODIFIER	-	-	-	ISIAH	no	no	yes
13	89497698	-	Sdhc	ENSRNOG00000003163	ENSRNOT00000004228	downstream_gene_variant	MODIFIER	-	-	-	ISIAH	no	no	yes													Sdhc
13	89497698	-	Cfap126	ENSRNOG00000034221	ENSRNOT00000050804	downstream_gene_variant	MODIFIER	-	-	-	ISIAH	no	no	yes
13	90756285	-	Kcnj10	ENSRNOG00000007705	ENSRNOT00000010146	downstream_gene_variant	MODIFIER	-	-	-	ISIAH	no	no	yes		Kcnj10			Kcnj10				Kcnj10	Kcnj10			Kcnj10
13	90756285	-	Pigm	ENSRNOG00000007735	ENSRNOT00000010551	upstream_gene_variant	MODIFIER	-	-	-	ISIAH	no	no	yes		Pigm
13	92896059	-	Grem2	ENSRNOG00000003616	ENSRNOT00000004803	3_prime_UTR_variant	MODIFIER	c.*1338T>G	-	-	ISIAH	no	no	yes
13	92897063	-	Grem2	ENSRNOG00000003616	ENSRNOT00000004803	3_prime_UTR_variant	MODIFIER	c.*333dup	-	-	ISIAH	no	no	yes
13	98647003	-	Itpkb	ENSRNOG00000002969	ENSRNOT00000004032	intron_variant	MODIFIER	c.1896+27991A>G	-	-	ISIAH	no	no	yes
13	98648362	-	Itpkb	ENSRNOG00000002969	ENSRNOT00000004032	intron_variant	MODIFIER	c.1896+29350C>T	-	-	ISIAH	no	no	yes
13	100297258	-	Enah	ENSRNOG00000031934	ENSRNOT00000039974	downstream_gene_variant	MODIFIER	-	-	-	ISIAH	no	no	yes
13	100297258	-	Enah	ENSRNOG00000031934	ENSRNOT00000085188	downstream_gene_variant	MODIFIER	-	-	-	ISIAH	no	no	yes
13	102721998	-	Marc1	ENSRNOG00000004101	ENSRNOT00000005459	upstream_gene_variant	MODIFIER	-	-	-	ISIAH	no	no	yes		Marc1								Marc1
13	102721998	-	Marc2	ENSRNOG00000037850	ENSRNOT00000029439	downstream_gene_variant	MODIFIER	-	-	-	ISIAH	no	no	yes		Marc2								Marc2
14	16372266	-	Sept11	ENSRNOG00000002182	ENSRNOT00000067222	intron_variant	MODIFIER	c.1275-223	1275-222dup	-	ISIAH	no	no	yes
14	16372266	-	Sept11	ENSRNOG00000002182	ENSRNOT00000091577	3_prime_UTR_variant	MODIFIER	c.*1882	*1883dup	-	ISIAH	no	no	yes
15	83429303	-	Mzt1	ENSRNOG00000024813	ENSRNOT00000039400	downstream_gene_variant	MODIFIER	-	-	-	ISIAH	no	no	yes										Mzt1
15	84318942	-	-	-	-	intergenic_variant	MODIFIER	-	-	-	ISIAH	no	no	yes
17	5613697	-	Agtpbp1	ENSRNOG00000018651	ENSRNOT00000025381	intron_variant	MODIFIER	c.3483-45C>T	-	-	ISIAH	no	no	yes										Agtpbp1			Agtpbp1
17	5613697	-	Agtpbp1	ENSRNOG00000018651	ENSRNOT00000091370	intron_variant	MODIFIER	c.3483-45C>T	-	-	ISIAH	no	no	yes										Agtpbp1			Agtpbp1
17	9238695	-	Tifab	ENSRNOG00000011947	ENSRNOT00000015878	3_prime_UTR_variant	MODIFIER	c.*45G>C	-	-	ISIAH	no	no	yes
17	9238695	-	AABR07026997.1	ENSRNOG00000011955	ENSRNOT00000015893	upstream_gene_variant	MODIFIER	-	-	-	ISIAH	no	no	yes
17	9238696	-	Tifab	ENSRNOG00000011947	ENSRNOT00000015878	3_prime_UTR_variant	MODIFIER	c.*46A>T	-	-	ISIAH	no	no	yes
17	9238696	-	AABR07026997.1	ENSRNOG00000011955	ENSRNOT00000015893	upstream_gene_variant	MODIFIER	-	-	-	ISIAH	no	no	yes
17	10567184	rs8152351	Nop16	ENSRNOG00000017284	ENSRNOT00000023320	downstream_gene_variant	MODIFIER	-	-	-	ISIAH	no	no	yes
17	10567184	rs8152351	Arl10	ENSRNOG00000045948	ENSRNOT00000073186	downstream_gene_variant	MODIFIER	-	-	-	ISIAH	no	no	yes
17	10686089	-	Thoc3	ENSRNOG00000000104	ENSRNOT00000000116	3_prime_UTR_variant	MODIFIER	c.*977A>T	-	-	ISIAH	no	no	yes
17	13791307	-	Shc3	ENSRNOG00000014366	ENSRNOT00000019442	downstream_gene_variant	MODIFIER	-	-	-	ISIAH	no	no	yes
17	14133316	-	-	-	-	intergenic_variant	MODIFIER	-	-	-	ISIAH	no	no	yes
17	35682393	-	Uqcrfs1	ENSRNOG00000018281	ENSRNOT00000024609	downstream_gene_variant	MODIFIER	-	-	-	ISIAH	no	no	yes		Uqcrfs1
17	79720971	-	Mindy3	ENSRNOG00000016955	ENSRNOT00000022986	3_prime_UTR_variant	MODIFIER	c.*363G>T	-	-	ISIAH	no	no	yes
17	79720990	-	Mindy3	ENSRNOG00000016955	ENSRNOT00000022986	3_prime_UTR_variant	MODIFIER	c.*344T>C	-	-	ISIAH	no	no	yes
18	74141466	-	Haus1	ENSRNOG00000017067	ENSRNOT00000023101	downstream_gene_variant	MODIFIER	-	-	-	ISIAH	no	no	yes
2	202890500	-	Man1a2	ENSRNOG00000015226	ENSRNOT00000067000	downstream_gene_variant	MODIFIER	-	-	-	ISIAH	no	no	yes
2	202890500	-	RF00560	ENSRNOG00000061190	ENSRNOT00000088325	downstream_gene_variant	MODIFIER	-	-	-	ISIAH	no	no	yes
2	218005058	-	Olfm3	ENSRNOG00000017969	ENSRNOT00000024243	3_prime_UTR_variant	MODIFIER	c.*2195	*2196del	-	ISIAH	no	no	yes
2	226690329	-	Fnbp1l	ENSRNOG00000013798	ENSRNOT00000019244	downstream_gene_variant	MODIFIER	-	-	-	ISIAH	no	no	yes
2	226690329	-	Fnbp1l	ENSRNOG00000013798	ENSRNOT00000055669	intron_variant	MODIFIER	c.1811-110A>G	-	-	ISIAH	no	no	yes
2	242714025	-	Emcn	ENSRNOG00000022910	ENSRNOT00000035700	3_prime_UTR_variant	MODIFIER	c.*389C>T	-	-	ISIAH	no	no	yes
2	258966266	-	Adgrl2	ENSRNOG00000032660	ENSRNOT00000042256	intron_variant	MODIFIER	c.-101+30830dup	-	-	ISIAH	no	no	yes
2	258966266	-	Adgrl2	ENSRNOG00000032660	ENSRNOT00000045020	intron_variant	MODIFIER	c.-101+30830dup	-	-	ISIAH	no	no	yes
20	3822802	-	Slc39a7	ENSRNOG00000000465	ENSRNOT00000000541	upstream_gene_variant	MODIFIER	-	-	-	ISIAH	no	no	yes
20	3822802	-	Hsd17b8	ENSRNOG00000000466	ENSRNOT00000000542	upstream_gene_variant	MODIFIER	-	-	-	ISIAH	no	no	yes
20	3822802	-	Rxrb	ENSRNOG00000000464	ENSRNOT00000041613	upstream_gene_variant	MODIFIER	-	-	-	ISIAH	no	no	yes	Rxrb
20	3822802	-	Slc39a7	ENSRNOG00000000465	ENSRNOT00000077357	upstream_gene_variant	MODIFIER	-	-	-	ISIAH	no	no	yes
20	3822802	-	Rxrb	ENSRNOG00000000464	ENSRNOT00000079967	upstream_gene_variant	MODIFIER	-	-	-	ISIAH	no	no	yes	Rxrb
20	3822802	-	Hsd17b8	ENSRNOG00000000466	ENSRNOT00000081163	upstream_gene_variant	MODIFIER	-	-	-	ISIAH	no	no	yes
20	3822802	-	Hsd17b8	ENSRNOG00000000466	ENSRNOT00000081486	upstream_gene_variant	MODIFIER	-	-	-	ISIAH	no	no	yes
20	3822802	-	Rxrb	ENSRNOG00000000464	ENSRNOT00000081588	upstream_gene_variant	MODIFIER	-	-	-	ISIAH	no	no	yes	Rxrb
20	3822802	-	Hsd17b8	ENSRNOG00000000466	ENSRNOT00000083728	upstream_gene_variant	MODIFIER	-	-	-	ISIAH	no	no	yes
20	3822802	-	Slc39a7	ENSRNOG00000000465	ENSRNOT00000083873	upstream_gene_variant	MODIFIER	-	-	-	ISIAH	no	no	yes
20	3822802	-	Rxrb	ENSRNOG00000000464	ENSRNOT00000084638	upstream_gene_variant	MODIFIER	-	-	-	ISIAH	no	no	yes	Rxrb
20	3822802	-	Rxrb	ENSRNOG00000000464	ENSRNOT00000086978	upstream_gene_variant	MODIFIER	-	-	-	ISIAH	no	no	yes	Rxrb
20	3822802	-	Rxrb	ENSRNOG00000000464	ENSRNOT00000087670	upstream_gene_variant	MODIFIER	-	-	-	ISIAH	no	no	yes	Rxrb
20	3822802	-	Rxrb	ENSRNOG00000000464	ENSRNOT00000087895	upstream_gene_variant	MODIFIER	-	-	-	ISIAH	no	no	yes	Rxrb
20	3822802	-	Slc39a7	ENSRNOG00000000465	ENSRNOT00000089622	upstream_gene_variant	MODIFIER	-	-	-	ISIAH	no	no	yes
20	3822802	-	Rxrb	ENSRNOG00000000464	ENSRNOT00000091182	upstream_gene_variant	MODIFIER	-	-	-	ISIAH	no	no	yes	Rxrb
20	3822802	-	Hsd17b8	ENSRNOG00000000466	ENSRNOT00000091369	upstream_gene_variant	MODIFIER	-	-	-	ISIAH	no	no	yes
20	3822802	-	Hsd17b8	ENSRNOG00000000466	ENSRNOT00000091622	upstream_gene_variant	MODIFIER	-	-	-	ISIAH	no	no	yes
20	4336960	-	LOC103689965	ENSRNOG00000000443	ENSRNOT00000086027	intron_variant	MODIFIER	c.4564-33179G>A	-	-	ISIAH	no	no	yes
20	4338027	-	LOC103689965	ENSRNOG00000000443	ENSRNOT00000086027	intron_variant	MODIFIER	c.4564-34246C>G	-	-	ISIAH	no	no	yes
20	4339453	-	LOC103689965	ENSRNOG00000000443	ENSRNOT00000086027	intron_variant	MODIFIER	c.4564-35672G>A	-	-	ISIAH	no	no	yes
20	5841335	-	Srpk1	ENSRNOG00000000511	ENSRNOT00000000612	intron_variant	MODIFIER	c.992-147C>T	-	-	ISIAH	no	no	yes
20	5841335	-	Srpk1	ENSRNOG00000000511	ENSRNOT00000092514	intron_variant,non_coding_transcript_variant	MODIFIER	n.419-147C>T	-	-	ISIAH	no	no	yes
20	5841335	-	Srpk1	ENSRNOG00000000511	ENSRNOT00000092641	intron_variant	MODIFIER	c.992-147C>T	-	-	ISIAH	no	no	yes
20	6957369	-	Mtch1	ENSRNOG00000000527	ENSRNOT00000000635	intron_variant	MODIFIER	c.322-469C>T	-	-	ISIAH	no	no	yes
20	6957369	-	Mtch1	ENSRNOG00000000527	ENSRNOT00000093164	upstream_gene_variant	MODIFIER	-	-	-	ISIAH	no	no	yes
20	6957369	-	Mtch1	ENSRNOG00000000527	ENSRNOT00000093172	intron_variant	MODIFIER	c.-15-469C>T	-	-	ISIAH	no	no	yes
20	6957369	-	Mtch1	ENSRNOG00000000527	ENSRNOT00000093697	upstream_gene_variant	MODIFIER	-	-	-	ISIAH	no	no	yes
20	7976874	-	Fkbp5	ENSRNOG00000022523	ENSRNOT00000033119	3_prime_UTR_variant	MODIFIER	c.*1829A>G	-	-	ISIAH	no	no	yes										Fkbp5		Fkbp5
20	8893182	-	Zfand3	ENSRNOG00000059659	ENSRNOT00000085131	downstream_gene_variant	MODIFIER	-	-	-	ISIAH	no	no	yes		Zfand3
20	46519708	-	Foxo3	ENSRNOG00000000299	ENSRNOT00000000327	downstream_gene_variant	MODIFIER	-	-	-	ISIAH	no	no	yes		Foxo3			Foxo3	Foxo3	Foxo3		Foxo3	Foxo3		Foxo3	Foxo3
20	46519708	-	AABR07045405.1	ENSRNOG00000059487	ENSRNOT00000077765	downstream_gene_variant	MODIFIER	-	-	-	ISIAH	no	no	yes
20	47436248	-	-	-	-	intergenic_variant	MODIFIER	-	-	-	ISIAH	no	no	yes
3	15084738	-	AABR07051518.1	ENSRNOG00000019339	ENSRNOT00000032204	3_prime_UTR_variant	MODIFIER	c.*494C>G	-	-	ISIAH	no	no	yes
3	15519781	-	Mrrf	ENSRNOG00000025997	ENSRNOT00000033047	3_prime_UTR_variant	MODIFIER	c.*1901del	-	-	ISIAH	no	no	yes
3	93700472	-	Nat10	ENSRNOG00000008663	ENSRNOT00000012094	upstream_gene_variant	MODIFIER	-	-	-	ISIAH	no	no	yes
3	93700472	-	Caprin1	ENSRNOG00000009152	ENSRNOT00000012428	downstream_gene_variant	MODIFIER	-	-	-	ISIAH	no	no	yes
3	93700472	-	Nat10	ENSRNOG00000008663	ENSRNOT00000044143	upstream_gene_variant	MODIFIER	-	-	-	ISIAH	no	no	yes
3	93700472	-	Caprin1	ENSRNOG00000009152	ENSRNOT00000078616	downstream_gene_variant	MODIFIER	-	-	-	ISIAH	no	no	yes
3	94000247	-	Fbxo3	ENSRNOG00000009549	ENSRNOT00000014478	3_prime_UTR_variant	MODIFIER	c.*1543A>G	-	-	ISIAH	no	no	yes
3	138620937	-	Dzank1	ENSRNOG00000007440	ENSRNOT00000029701	downstream_gene_variant	MODIFIER	-	-	-	ISIAH	no	no	yes
3	138620937	-	Zfp133	ENSRNOG00000027955	ENSRNOT00000031623	downstream_gene_variant	MODIFIER	-	-	-	ISIAH	no	no	yes
3	138623906	-	Dzank1	ENSRNOG00000007440	ENSRNOT00000029701	downstream_gene_variant	MODIFIER	-	-	-	ISIAH	no	no	yes
3	142778049	-	Cd93	ENSRNOG00000024799	ENSRNOT00000034256	downstream_gene_variant	MODIFIER	-	-	-	ISIAH	no	no	yes
3	142778049	-	Cd93	ENSRNOG00000024799	ENSRNOT00000076493	downstream_gene_variant	MODIFIER	-	-	-	ISIAH	no	no	yes
3	142779942	-	Cd93	ENSRNOG00000024799	ENSRNOT00000034256	downstream_gene_variant	MODIFIER	-	-	-	ISIAH	no	no	yes
3	142779942	-	Cd93	ENSRNOG00000024799	ENSRNOT00000076493	non_coding_transcript_exon_variant	MODIFIER	n.3585T>C	-	-	ISIAH	no	no	yes
3	142780511	-	Cd93	ENSRNOG00000024799	ENSRNOT00000034256	downstream_gene_variant	MODIFIER	-	-	-	ISIAH	no	no	yes
3	142780511	-	Cd93	ENSRNOG00000024799	ENSRNOT00000076493	non_coding_transcript_exon_variant	MODIFIER	n.3016A>C	-	-	ISIAH	no	no	yes
3	142781402	-	Cd93	ENSRNOG00000024799	ENSRNOT00000034256	downstream_gene_variant	MODIFIER	-	-	-	ISIAH	no	no	yes
3	142781402	-	Cd93	ENSRNOG00000024799	ENSRNOT00000076493	non_coding_transcript_exon_variant	MODIFIER	n.2125A>G	-	-	ISIAH	no	no	yes
4	4690459	-	AABR07059142.1	ENSRNOG00000059626	ENSRNOT00000089919	upstream_gene_variant	MODIFIER	-	-	-	ISIAH	no	no	yes
4	64866269	-	Creb3l2	ENSRNOG00000012826	ENSRNOT00000017338	downstream_gene_variant	MODIFIER	-	-	-	ISIAH	no	no	yes
4	64866270	-	Creb3l2	ENSRNOG00000012826	ENSRNOT00000017338	downstream_gene_variant	MODIFIER	-	-	-	ISIAH	no	no	yes
4	64870004	-	Creb3l2	ENSRNOG00000012826	ENSRNOT00000017338	3_prime_UTR_variant	MODIFIER	c.*671T>C	-	-	ISIAH	no	no	yes
4	64870341	-	Creb3l2	ENSRNOG00000012826	ENSRNOT00000017338	3_prime_UTR_variant	MODIFIER	c.*334C>T	-	-	ISIAH	no	no	yes
4	68996576	rs197754267	Mgam	ENSRNOG00000026177	ENSRNOT00000016912	3_prime_UTR_variant	MODIFIER	c.*481T>C	-	-	ISIAH	no	no	yes
4	68996582	rs197149585	Mgam	ENSRNOG00000026177	ENSRNOT00000016912	3_prime_UTR_variant	MODIFIER	c.*487A>C	-	-	ISIAH	no	no	yes
4	68996618	-	Mgam	ENSRNOG00000026177	ENSRNOT00000016912	3_prime_UTR_variant	MODIFIER	c.*527	*528del	-	ISIAH	no	no	yes
5	69860851	-	Abca1	ENSRNOG00000018126	ENSRNOT00000024564	3_prime_UTR_variant	MODIFIER	c.*91G>A	-	-	ISIAH	no	no	yes		Abca1				Abca1	Abca1			Abca1		Abca1	Abca1
5	69860851	-	AABR07048271.1	ENSRNOG00000033271	ENSRNOT00000047780	downstream_gene_variant	MODIFIER	-	-	-	ISIAH	no	no	yes
5	70372252	-	Slc44a1	ENSRNOG00000055089	ENSRNOT00000082108	intron_variant	MODIFIER	c.1947+2678G>A	-	-	ISIAH	no	no	yes										Slc44a1		Slc44a1
5	70372252	-	Slc44a1	ENSRNOG00000055089	ENSRNOT00000083983	3_prime_UTR_variant	MODIFIER	c.*374G>A	-	-	ISIAH	no	no	yes										Slc44a1		Slc44a1
5	74790320	-	AC134204.1	ENSRNOG00000051069	ENSRNOT00000030913	downstream_gene_variant	MODIFIER	-	-	-	ISIAH	no	no	yes
5	74790320	-	Palm2	ENSRNOG00000025558	ENSRNOT00000075952	downstream_gene_variant	MODIFIER	-	-	-	ISIAH	no	no	yes
5	74790320	-	AC134204.1	ENSRNOG00000051069	ENSRNOT00000076683	intron_variant	MODIFIER	c.266+22550	266+22551del	-	ISIAH	no	no	yes
5	74790320	-	AC134204.1	ENSRNOG00000051069	ENSRNOT00000076889	intron_variant	MODIFIER	c.369+3473	369+3474del	-	ISIAH	no	no	yes
5	114030280	-	-	-	-	intergenic_variant	MODIFIER	-	-	-	ISIAH	no	no	yes
5	147498518	-	Sync	ENSRNOG00000008118	ENSRNOT00000010730	3_prime_UTR_variant	MODIFIER	c.*238dup	-	-	ISIAH	no	no	yes
5	147498518	-	Rbbp4	ENSRNOG00000021492	ENSRNOT00000029177	downstream_gene_variant	MODIFIER	-	-	-	ISIAH	no	no	yes	Rbbp4
5	159525750	-	Atp13a2	ENSRNOG00000008052	ENSRNOT00000010884	intron_variant	MODIFIER	c.1527+359	1527+360del	-	ISIAH	no	no	yes													Atp13a2
5	159525750	-	Atp13a2	ENSRNOG00000008052	ENSRNOT00000088082	intron_variant	MODIFIER	c.1512+359	1512+360del	-	ISIAH	no	no	yes													Atp13a2
7	34320154	-	Lta4h	ENSRNOG00000004494	ENSRNOT00000005930	3_prime_UTR_variant	MODIFIER	c.*9G>T	-	-	ISIAH	no	no	yes		Lta4h
7	34320154	-	AABR07056638.1	ENSRNOG00000057175	ENSRNOT00000079330	downstream_gene_variant	MODIFIER	-	-	-	ISIAH	no	no	yes
7	66793837	-	Mon2	ENSRNOG00000004185	ENSRNOT00000005654	downstream_gene_variant	MODIFIER	-	-	-	ISIAH	no	no	yes
7	66793837	-	Mon2	ENSRNOG00000004185	ENSRNOT00000045130	downstream_gene_variant	MODIFIER	-	-	-	ISIAH	no	no	yes
7	76749338	-	Rrm2b	ENSRNOG00000025454	ENSRNOT00000033704	downstream_gene_variant	MODIFIER	-	-	-	ISIAH	no	no	yes													Rrm2b
7	76749758	-	Rrm2b	ENSRNOG00000025454	ENSRNOT00000033704	downstream_gene_variant	MODIFIER	-	-	-	ISIAH	no	no	yes													Rrm2b
7	76788732	-	Ubr5	ENSRNOG00000006816	ENSRNOT00000009115	downstream_gene_variant	MODIFIER	-	-	-	ISIAH	no	no	yes
7	77929273	-	Fzd6	ENSRNOG00000004660	ENSRNOT00000006195	3_prime_UTR_variant	MODIFIER	c.*13C>A	-	-	ISIAH	no	no	yes
7	77929273	-	RF00560	ENSRNOG00000059158	ENSRNOT00000092176	upstream_gene_variant	MODIFIER	-	-	-	ISIAH	no	no	yes
7	114820494	-	Slc45a4	ENSRNOG00000007818	ENSRNOT00000032620	downstream_gene_variant	MODIFIER	-	-	-	ISIAH	no	no	yes
8	14415173	-	Fat3	ENSRNOG00000011585	ENSRNOT00000015977	downstream_gene_variant	MODIFIER	-	-	-	ISIAH	no	no	yes
8	22720938	-	Smarca4	ENSRNOG00000009271	ENSRNOT00000013165	intron_variant	MODIFIER	c.4072-2570A>G	-	-	ISIAH	no	no	yes	Smarca4	Smarca4								Smarca4
8	22720938	-	RF00026	ENSRNOG00000059821	ENSRNOT00000081575	upstream_gene_variant	MODIFIER	-	-	-	ISIAH	no	no	yes
8	22817528	-	Dock6	ENSRNOG00000010652	ENSRNOT00000064551	downstream_gene_variant	MODIFIER	-	-	-	ISIAH	no	no	yes		Dock6
8	22817530	-	Dock6	ENSRNOG00000010652	ENSRNOT00000064551	downstream_gene_variant	MODIFIER	-	-	-	ISIAH	no	no	yes		Dock6
8	25584265	-	Dpy19l1	ENSRNOG00000026589	ENSRNOT00000036738	3_prime_UTR_variant	MODIFIER	c.*1170A>G	-	-	ISIAH	no	no	yes
8	25584704	-	Dpy19l1	ENSRNOG00000026589	ENSRNOT00000036738	3_prime_UTR_variant	MODIFIER	c.*731A>G	-	-	ISIAH	no	no	yes
8	25584914	-	Dpy19l1	ENSRNOG00000026589	ENSRNOT00000036738	3_prime_UTR_variant	MODIFIER	c.*521G>A	-	-	ISIAH	no	no	yes
8	27804320	-	B3gat1	ENSRNOG00000007142	ENSRNOT00000009825	3_prime_UTR_variant	MODIFIER	c.*2101T>C	-	-	ISIAH	no	no	yes										B3gat1		B3gat1
8	27804320	-	Glb1l2	ENSRNOG00000007561	ENSRNOT00000037790	downstream_gene_variant	MODIFIER	-	-	-	ISIAH	no	no	yes										Glb1l2		Glb1l2
8	57980282	-	RGD1311251	ENSRNOG00000007266	ENSRNOT00000009562	upstream_gene_variant	MODIFIER	-	-	-	ISIAH	no	no	yes													RGD1311251
8	59502307	-	Ireb2	ENSRNOG00000013271	ENSRNOT00000017900	downstream_gene_variant	MODIFIER	-	-	-	ISIAH	no	no	yes		Ireb2			Ireb2	Ireb2	Ireb2			Ireb2		Ireb2	Ireb2
8	59502307	-	Ireb2	ENSRNOG00000013271	ENSRNOT00000077922	downstream_gene_variant	MODIFIER	-	-	-	ISIAH	no	no	yes		Ireb2			Ireb2	Ireb2	Ireb2			Ireb2		Ireb2	Ireb2
9	37909495	-	Dst	ENSRNOG00000012207	ENSRNOT00000044452	intron_variant	MODIFIER	c.21838+1467G>A	-	-	ISIAH	no	no	yes													Dst
9	37911918	-	Dst	ENSRNOG00000012207	ENSRNOT00000044452	intron_variant	MODIFIER	c.21721-839A>C	-	-	ISIAH	no	no	yes													Dst
9	37911942	-	Dst	ENSRNOG00000012207	ENSRNOT00000044452	intron_variant	MODIFIER	c.21721-863T>G	-	-	ISIAH	no	no	yes													Dst
9	43981803	-	Inpp4a	ENSRNOG00000017660	ENSRNOT00000024330	intron_variant	MODIFIER	c.1756+1559del	-	-	ISIAH	no	no	yes										Inpp4a
9	43982954	-	Inpp4a	ENSRNOG00000017660	ENSRNOT00000024330	intron_variant	MODIFIER	c.1757-1274A>G	-	-	ISIAH	no	no	yes										Inpp4a
9	44002758	-	Inpp4a	ENSRNOG00000017660	ENSRNOT00000024330	intron_variant	MODIFIER	c.2688-1238G>A	-	-	ISIAH	no	no	yes										Inpp4a
9	44002758	-	AC133270.1	ENSRNOG00000031651	ENSRNOT00000051584	upstream_gene_variant	MODIFIER	-	-	-	ISIAH	no	no	yes
9	44472662	-	Lipt1	ENSRNOG00000018464	ENSRNOT00000024896	downstream_gene_variant	MODIFIER	-	-	-	ISIAH	no	no	yes
9	44472662	-	Mitd1	ENSRNOG00000018467	ENSRNOT00000024959	3_prime_UTR_variant	MODIFIER	c.*75G>C	-	-	ISIAH	no	no	yes
9	44472662	-	Mitd1	ENSRNOG00000018467	ENSRNOT00000090870	3_prime_UTR_variant	MODIFIER	c.*75G>C	-	-	ISIAH	no	no	yes
9	49853405	-	Tgfbrap1	ENSRNOG00000024562	ENSRNOT00000037094	3_prime_UTR_variant	MODIFIER	c.*2704G>A	-	-	ISIAH	no	no	yes
9	49853405	-	Tgfbrap1	ENSRNOG00000024562	ENSRNOT00000079239	3_prime_UTR_variant	MODIFIER	c.*1584G>A	-	-	ISIAH	no	no	yes
9	53442684	-	Hibch	ENSRNOG00000028557	ENSRNOT00000029677	downstream_gene_variant	MODIFIER	-	-	-	ISIAH	no	no	yes		Hibch
9	53442684	-	Hibch	ENSRNOG00000028557	ENSRNOT00000040650	downstream_gene_variant	MODIFIER	-	-	-	ISIAH	no	no	yes		Hibch
9	53442684	-	LOC685203	ENSRNOG00000038738	ENSRNOT00000059159	downstream_gene_variant	MODIFIER	-	-	-	ISIAH	no	no	yes
9	53944376	-	Nab1	ENSRNOG00000012959	ENSRNOT00000017813	3_prime_UTR_variant	MODIFIER	c.*1772T>A	-	-	ISIAH	no	no	yes	Nab1
9	54244572	-	Gls	ENSRNOG00000056246	ENSRNOT00000078073	intron_variant	MODIFIER	c.1050+3151G>T	-	-	ISIAH	no	no	yes		Gls								Gls
9	54244572	-	Gls	ENSRNOG00000056246	ENSRNOT00000090026	intron_variant	MODIFIER	c.1050+3151G>T	-	-	ISIAH	no	no	yes		Gls								Gls
9	54248133	-	Gls	ENSRNOG00000056246	ENSRNOT00000078073	intron_variant	MODIFIER	c.1051-559del	-	-	ISIAH	no	no	yes		Gls								Gls
9	54248133	-	Gls	ENSRNOG00000056246	ENSRNOT00000090026	intron_variant	MODIFIER	c.1051-559del	-	-	ISIAH	no	no	yes		Gls								Gls
9	54277233	-	Gls	ENSRNOG00000056246	ENSRNOT00000090026	intron_variant	MODIFIER	c.1663-1796T>G	-	-	ISIAH	no	no	yes		Gls								Gls
9	54288302	-	Stat4	ENSRNOG00000014079	ENSRNOT00000019465	3_prime_UTR_variant	MODIFIER	c.*784T>A	-	-	ISIAH	no	no	yes	Stat4								Stat4	Stat4			Stat4
9	54288302	-	Stat4	ENSRNOG00000014079	ENSRNOT00000080522	downstream_gene_variant	MODIFIER	-	-	-	ISIAH	no	no	yes	Stat4								Stat4	Stat4			Stat4
9	54288302	-	Gls	ENSRNOG00000056246	ENSRNOT00000090026	downstream_gene_variant	MODIFIER	-	-	-	ISIAH	no	no	yes		Gls								Gls
9	54327377	-	Stat4	ENSRNOG00000014079	ENSRNOT00000019465	5_prime_UTR_variant	MODIFIER	c.-21G>A	-	-	ISIAH	no	no	yes	Stat4								Stat4	Stat4			Stat4
9	54327377	-	Stat4	ENSRNOG00000014079	ENSRNOT00000080522	intron_variant	MODIFIER	c.1137+48G>A	-	-	ISIAH	no	no	yes	Stat4								Stat4	Stat4			Stat4
X	116751431	-	Amot	ENSRNOG00000007345	ENSRNOT00000049482	downstream_gene_variant	MODIFIER	-	-	-	ISIAH	no	no	yes										Amot		Amot	Amot
X	116751431	-	Amot	ENSRNOG00000007345	ENSRNOT00000090918	3_prime_UTR_variant	MODIFIER	c.*3337C>T	-	-	ISIAH	no	no	yes										Amot		Amot	Amot
X	116751565	-	Amot	ENSRNOG00000007345	ENSRNOT00000049482	downstream_gene_variant	MODIFIER	-	-	-	ISIAH	no	no	yes										Amot		Amot	Amot
X	116751565	-	Amot	ENSRNOG00000007345	ENSRNOT00000090918	3_prime_UTR_variant	MODIFIER	c.*3203C>T	-	-	ISIAH	no	no	yes										Amot		Amot	Amot
X	116752023	-	Amot	ENSRNOG00000007345	ENSRNOT00000049482	downstream_gene_variant	MODIFIER	-	-	-	ISIAH	no	no	yes										Amot		Amot	Amot
X	116752023	-	Amot	ENSRNOG00000007345	ENSRNOT00000090918	3_prime_UTR_variant	MODIFIER	c.*2745A>G	-	-	ISIAH	no	no	yes										Amot		Amot	Amot
X	116752302	-	Amot	ENSRNOG00000007345	ENSRNOT00000049482	downstream_gene_variant	MODIFIER	-	-	-	ISIAH	no	no	yes										Amot		Amot	Amot
X	116752302	-	Amot	ENSRNOG00000007345	ENSRNOT00000090918	3_prime_UTR_variant	MODIFIER	c.*2466C>G	-	-	ISIAH	no	no	yes										Amot		Amot	Amot
X	116752437	-	Amot	ENSRNOG00000007345	ENSRNOT00000049482	downstream_gene_variant	MODIFIER	-	-	-	ISIAH	no	no	yes										Amot		Amot	Amot
X	116752437	-	Amot	ENSRNOG00000007345	ENSRNOT00000090918	3_prime_UTR_variant	MODIFIER	c.*2331G>A	-	-	ISIAH	no	no	yes										Amot		Amot	Amot
X	116752683	-	Amot	ENSRNOG00000007345	ENSRNOT00000049482	downstream_gene_variant	MODIFIER	-	-	-	ISIAH	no	no	yes										Amot		Amot	Amot
X	116752683	-	Amot	ENSRNOG00000007345	ENSRNOT00000090918	3_prime_UTR_variant	MODIFIER	c.*2085C>G	-	-	ISIAH	no	no	yes										Amot		Amot	Amot
X	116753837	-	Amot	ENSRNOG00000007345	ENSRNOT00000049482	downstream_gene_variant	MODIFIER	-	-	-	ISIAH	no	no	yes										Amot		Amot	Amot
X	116753837	-	Amot	ENSRNOG00000007345	ENSRNOT00000090918	3_prime_UTR_variant	MODIFIER	c.*931A>G	-	-	ISIAH	no	no	yes										Amot		Amot	Amot
X	135509099	-	Slc25a14	ENSRNOG00000006871	ENSRNOT00000009637	3_prime_UTR_variant	MODIFIER	c.*259C>T	-	-	ISIAH	no	no	yes										Slc25a14			Slc25a14
1	192573979	-	Prkcb	ENSRNOG00000012061	ENSRNOT00000016442	intron_variant	MODIFIER	c.1861-692del	-	-	ISIAH	yes	no	yes		Prkcb	Prkcb			Prkcb	Prkcb			Prkcb		Prkcb	Prkcb
1	255662734	-	Cpeb3	ENSRNOG00000020689	ENSRNOT00000047387	downstream_gene_variant	MODIFIER	-	-	-	ISIAH	yes	no	yes
1	280456712	-	Slc18a2	ENSRNOG00000008890	ENSRNOT00000011983	3_prime_UTR_variant	MODIFIER	c.*824T>C	-	-	ISIAH	yes	no	yes										Slc18a2		Slc18a2	Slc18a2
1	280456712	-	Pdzd8	ENSRNOG00000009460	ENSRNOT00000068082	downstream_gene_variant	MODIFIER	-	-	-	ISIAH	yes	no	yes
10	4350574	-	LOC100911685	ENSRNOG00000046271	ENSRNOT00000074487	downstream_gene_variant	MODIFIER	-	-	-	ISIAH	yes	no	yes
10	4350574	-	LOC100911685	ENSRNOG00000046271	ENSRNOT00000091610	intron_variant	MODIFIER	c.1858+5039del	-	-	ISIAH	yes	no	yes
10	43498629	-	AABR07029661.1	ENSRNOG00000027259	ENSRNOT00000036481	downstream_gene_variant	MODIFIER	-	-	-	ISIAH	yes	no	yes
10	43498629	-	Larp1	ENSRNOG00000031544	ENSRNOT00000036959	downstream_gene_variant	MODIFIER	-	-	-	ISIAH	yes	no	yes
11	86522155	-	Gp1bb	ENSRNOG00000046981	ENSRNOT00000040954	3_prime_UTR_variant	MODIFIER	c.*247C>T	-	-	ISIAH	yes	no	yes		Gp1bb			Gp1bb					Gp1bb		Gp1bb
11	86522155	-	Sept5	ENSRNOG00000029912	ENSRNOT00000041168	3_prime_UTR_variant	MODIFIER	c.*2240C>T	-	-	ISIAH	yes	no	yes										Sept5		Sept5	Sept5
11	86522155	-	Sept5	ENSRNOG00000029912	ENSRNOT00000051680	downstream_gene_variant	MODIFIER	-	-	-	ISIAH	yes	no	yes										Sept5		Sept5	Sept5
11	87828586	-	Snap29	ENSRNOG00000001867	ENSRNOT00000002550	3_prime_UTR_variant	MODIFIER	c.*1595del	-	-	ISIAH	yes	no	yes									Snap29	Snap29		Snap29	Snap29
13	92886757	-	-	-	-	intergenic_variant	MODIFIER	-	-	-	ISIAH	yes	no	yes
13	98231719	-	Cdc42bpa	ENSRNOG00000002841	ENSRNOT00000003837	5_prime_UTR_variant	MODIFIER	c.-133dup	-	-	ISIAH	yes	no	yes													Cdc42bpa
13	98447594	-	Cdc42bpa	ENSRNOG00000002841	ENSRNOT00000003837	3_prime_UTR_variant	MODIFIER	c.*426dup	-	-	ISIAH	yes	no	yes													Cdc42bpa
13	98447594	-	Coq8a	ENSRNOG00000043201	ENSRNOT00000030135	downstream_gene_variant	MODIFIER	-	-	-	ISIAH	yes	no	yes													Coq8a
13	98447594	-	Cdc42bpa	ENSRNOG00000002841	ENSRNOT00000082844	downstream_gene_variant	MODIFIER	-	-	-	ISIAH	yes	no	yes													Cdc42bpa
13	98447594	-	Coq8a	ENSRNOG00000043201	ENSRNOT00000086306	downstream_gene_variant	MODIFIER	-	-	-	ISIAH	yes	no	yes													Coq8a
13	100712982	-	Fbxo28	ENSRNOG00000000066	ENSRNOT00000000074	downstream_gene_variant	MODIFIER	-	-	-	ISIAH	yes	no	yes
17	5410962	-	Naa35	ENSRNOG00000018417	ENSRNOT00000025096	downstream_gene_variant	MODIFIER	-	-	-	ISIAH	yes	no	yes
17	5410962	-	Golm1	ENSRNOG00000018400	ENSRNOT00000037597	downstream_gene_variant	MODIFIER	-	-	-	ISIAH	yes	no	yes
17	5410962	-	Naa35	ENSRNOG00000018417	ENSRNOT00000090032	downstream_gene_variant	MODIFIER	-	-	-	ISIAH	yes	no	yes
17	5410982	-	Naa35	ENSRNOG00000018417	ENSRNOT00000025096	downstream_gene_variant	MODIFIER	-	-	-	ISIAH	yes	no	yes
17	5410982	-	Golm1	ENSRNOG00000018400	ENSRNOT00000037597	downstream_gene_variant	MODIFIER	-	-	-	ISIAH	yes	no	yes
17	5410982	-	Naa35	ENSRNOG00000018417	ENSRNOT00000090032	downstream_gene_variant	MODIFIER	-	-	-	ISIAH	yes	no	yes
17	10357063	-	Tspan17	ENSRNOG00000018122	ENSRNOT00000041709	3_prime_UTR_variant	MODIFIER	c.*568	*569del	-	ISIAH	yes	no	yes
17	10357063	-	Tspan17	ENSRNOG00000018122	ENSRNOT00000086380	3_prime_UTR_variant	MODIFIER	c.*72	*73del	-	ISIAH	yes	no	yes
17	10567619	-	Nop16	ENSRNOG00000017284	ENSRNOT00000023320	downstream_gene_variant	MODIFIER	-	-	-	ISIAH	yes	no	yes
17	10567619	-	AABR07027009.1	ENSRNOG00000041433	ENSRNOT00000063186	downstream_gene_variant	MODIFIER	-	-	-	ISIAH	yes	no	yes
17	10567619	-	Arl10	ENSRNOG00000045948	ENSRNOT00000073186	downstream_gene_variant	MODIFIER	-	-	-	ISIAH	yes	no	yes
17	10911603	-	-	-	-	intergenic_variant	MODIFIER	-	-	-	ISIAH	yes	no	yes
17	11047016	-	Sfxn1	ENSRNOG00000018279	ENSRNOT00000024707	3_prime_UTR_variant	MODIFIER	c.*693T>C	-	-	ISIAH	yes	no	yes
17	13791702	-	Shc3	ENSRNOG00000014366	ENSRNOT00000019442	downstream_gene_variant	MODIFIER	-	-	-	ISIAH	yes	no	yes
17	13791797	-	Shc3	ENSRNOG00000014366	ENSRNOT00000019442	downstream_gene_variant	MODIFIER	-	-	-	ISIAH	yes	no	yes
17	13792942	-	Shc3	ENSRNOG00000014366	ENSRNOT00000019442	downstream_gene_variant	MODIFIER	-	-	-	ISIAH	yes	no	yes
17	13792952	-	Shc3	ENSRNOG00000014366	ENSRNOT00000019442	downstream_gene_variant	MODIFIER	-	-	-	ISIAH	yes	no	yes
17	13793856	-	Shc3	ENSRNOG00000014366	ENSRNOT00000019442	downstream_gene_variant	MODIFIER	-	-	-	ISIAH	yes	no	yes
17	13794095	-	Shc3	ENSRNOG00000014366	ENSRNOT00000019442	downstream_gene_variant	MODIFIER	-	-	-	ISIAH	yes	no	yes
17	13794609	-	Shc3	ENSRNOG00000014366	ENSRNOT00000019442	downstream_gene_variant	MODIFIER	-	-	-	ISIAH	yes	no	yes
17	13794609	-	S1pr3	ENSRNOG00000014524	ENSRNOT00000019473	downstream_gene_variant	MODIFIER	-	-	-	ISIAH	yes	no	yes
17	13794609	-	S1pr3	ENSRNOG00000014524	ENSRNOT00000085581	downstream_gene_variant	MODIFIER	-	-	-	ISIAH	yes	no	yes
17	15098994	-	Fbxw17	ENSRNOG00000030027	ENSRNOT00000044073	upstream_gene_variant	MODIFIER	-	-	-	ISIAH	yes	no	yes
17	79720654	-	Mindy3	ENSRNOG00000016955	ENSRNOT00000022986	3_prime_UTR_variant	MODIFIER	c.*680A>G	-	-	ISIAH	yes	no	yes
17	79720667	-	Mindy3	ENSRNOG00000016955	ENSRNOT00000022986	3_prime_UTR_variant	MODIFIER	c.*667A>G	-	-	ISIAH	yes	no	yes
17	79720796	-	Mindy3	ENSRNOG00000016955	ENSRNOT00000022986	3_prime_UTR_variant	MODIFIER	c.*538A>G	-	-	ISIAH	yes	no	yes
17	79720853	-	Mindy3	ENSRNOG00000016955	ENSRNOT00000022986	3_prime_UTR_variant	MODIFIER	c.*481A>G	-	-	ISIAH	yes	no	yes
18	74461291	-	Slc14a1	ENSRNOG00000016753	ENSRNOT00000022598	downstream_gene_variant	MODIFIER	-	-	-	ISIAH	yes	no	yes
18	74461291	-	Slc14a1	ENSRNOG00000016753	ENSRNOT00000074572	3_prime_UTR_variant	MODIFIER	c.*2019del	-	-	ISIAH	yes	no	yes
2	242184457	-	Ppp3ca	ENSRNOG00000009882	ENSRNOT00000047975	3_prime_UTR_variant	MODIFIER	c.*170	*171del	-	ISIAH	yes	no	yes		Ppp3ca				Ppp3ca				Ppp3ca		Ppp3ca	Ppp3ca
2	242185682	-	Ppp3ca	ENSRNOG00000009882	ENSRNOT00000047975	downstream_gene_variant	MODIFIER	-	-	-	ISIAH	yes	no	yes		Ppp3ca				Ppp3ca				Ppp3ca		Ppp3ca	Ppp3ca
20	5815872	-	Lhfpl5	ENSRNOG00000022283	ENSRNOT00000036999	5_prime_UTR_variant	MODIFIER	c.-211T>C	-	-	ISIAH	yes	no	yes
20	5816074	-	Lhfpl5	ENSRNOG00000022283	ENSRNOT00000036999	5_prime_UTR_variant	MODIFIER	c.-9G>T	-	-	ISIAH	yes	no	yes
3	94059184	-	-	-	-	intergenic_variant	MODIFIER	-	-	-	ISIAH	yes	no	yes
3	94063582	-	LOC100362814	ENSRNOG00000011132	ENSRNOT00000015073	downstream_gene_variant	MODIFIER	-	-	-	ISIAH	yes	no	yes
3	116956147	-	Sema6d	ENSRNOG00000004812	ENSRNOT00000066101	3_prime_UTR_variant	MODIFIER	c.*517del	-	-	ISIAH	yes	no	yes										Sema6d
3	116956147	-	Sema6d	ENSRNOG00000004812	ENSRNOT00000090802	3_prime_UTR_variant	MODIFIER	c.*517del	-	-	ISIAH	yes	no	yes										Sema6d
3	172527300	-	Ctsz	ENSRNOG00000050697	ENSRNOT00000072069	3_prime_UTR_variant	MODIFIER	c.*163A>T	-	-	ISIAH	yes	no	yes
3	172527300	-	Nelfcd	ENSRNOG00000047874	ENSRNOT00000073634	downstream_gene_variant	MODIFIER	-	-	-	ISIAH	yes	no	yes
5	60420776	-	Zcchc7	ENSRNOG00000013078	ENSRNOT00000017707	intron_variant	MODIFIER	c.979-3265A>C	-	-	ISIAH	yes	no	yes
5	60590572	rs107307007	Fbxo10	ENSRNOG00000012634	ENSRNOT00000016875	downstream_gene_variant	MODIFIER	-	-	-	ISIAH	yes	no	yes
5	60590572	rs107307007	Polr1e	ENSRNOG00000012664	ENSRNOT00000029704	downstream_gene_variant	MODIFIER	-	-	-	ISIAH	yes	no	yes	Polr1e
5	60590572	rs107307007	Polr1e	ENSRNOG00000012664	ENSRNOT00000092827	downstream_gene_variant	MODIFIER	-	-	-	ISIAH	yes	no	yes	Polr1e
5	60590572	rs107307007	Polr1e	ENSRNOG00000012664	ENSRNOT00000092958	downstream_gene_variant	MODIFIER	-	-	-	ISIAH	yes	no	yes	Polr1e
5	60590572	rs107307007	Fbxo10	ENSRNOG00000012634	ENSRNOT00000093087	downstream_gene_variant	MODIFIER	-	-	-	ISIAH	yes	no	yes
5	60590572	rs107307007	Fbxo10	ENSRNOG00000012634	ENSRNOT00000093103	downstream_gene_variant	MODIFIER	-	-	-	ISIAH	yes	no	yes
5	60596370	-	Fbxo10	ENSRNOG00000012634	ENSRNOT00000093027	non_coding_transcript_exon_variant	MODIFIER	n.86T>C	-	-	ISIAH	yes	no	yes
5	60596370	-	Fbxo10	ENSRNOG00000012634	ENSRNOT00000093087	3_prime_UTR_variant,NMD_transcript_variant	MODIFIER	c.*385T>C	-	-	ISIAH	yes	no	yes
5	60596370	-	Fbxo10	ENSRNOG00000012634	ENSRNOT00000093115	downstream_gene_variant	MODIFIER	-	-	-	ISIAH	yes	no	yes
5	60597687	-	Fbxo10	ENSRNOG00000012634	ENSRNOT00000093027	upstream_gene_variant	MODIFIER	-	-	-	ISIAH	yes	no	yes
5	60597687	-	Fbxo10	ENSRNOG00000012634	ENSRNOT00000093087	3_prime_UTR_variant,NMD_transcript_variant	MODIFIER	c.*148T>C	-	-	ISIAH	yes	no	yes
5	60597687	-	Fbxo10	ENSRNOG00000012634	ENSRNOT00000093115	downstream_gene_variant	MODIFIER	-	-	-	ISIAH	yes	no	yes
5	60598674	-	Fbxo10	ENSRNOG00000012634	ENSRNOT00000093027	upstream_gene_variant	MODIFIER	-	-	-	ISIAH	yes	no	yes
5	60598674	-	Fbxo10	ENSRNOG00000012634	ENSRNOT00000093115	downstream_gene_variant	MODIFIER	-	-	-	ISIAH	yes	no	yes
5	61387234	-	Aldh1b1	ENSRNOG00000011497	ENSRNOT00000015281	3_prime_UTR_variant	MODIFIER	c.*436G>A	-	-	ISIAH	yes	no	yes
5	61710876	-	Tstd2	ENSRNOG00000009724	ENSRNOT00000012915	downstream_gene_variant	MODIFIER	-	-	-	ISIAH	yes	no	yes
5	61710876	-	Tmod1	ENSRNOG00000009761	ENSRNOT00000013228	3_prime_UTR_variant	MODIFIER	c.*243G>A	-	-	ISIAH	yes	no	yes
5	61710876	-	RF00100	ENSRNOG00000060704	ENSRNOT00000088157	upstream_gene_variant	MODIFIER	-	-	-	ISIAH	yes	no	yes
5	61710876	-	Tstd2	ENSRNOG00000009724	ENSRNOT00000090566	intron_variant	MODIFIER	c.1249+4547C>T	-	-	ISIAH	yes	no	yes
5	62155035	rs8173515	Coro2a	ENSRNOG00000008901	ENSRNOT00000011787	downstream_gene_variant	MODIFIER	-	-	-	ISIAH	yes	no	yes
5	62155035	rs8173515	Trim14	ENSRNOG00000008922	ENSRNOT00000066001	upstream_gene_variant	MODIFIER	-	-	-	ISIAH	yes	no	yes										Trim14
5	62155035	rs8173515	Trim14	ENSRNOG00000008922	ENSRNOT00000086962	upstream_gene_variant	MODIFIER	-	-	-	ISIAH	yes	no	yes										Trim14
5	62155035	rs8173515	Coro2a	ENSRNOG00000008901	ENSRNOT00000089789	downstream_gene_variant	MODIFIER	-	-	-	ISIAH	yes	no	yes
5	63820303	-	Nr4a3	ENSRNOG00000005964	ENSRNOT00000008302	3_prime_UTR_variant	MODIFIER	c.*468C>T	-	-	ISIAH	yes	no	yes	Nr4a3	Nr4a3								Nr4a3		Nr4a3
5	64926272	-	Grin3a	ENSRNOG00000005723	ENSRNOT00000007957	downstream_gene_variant	MODIFIER	-	-	-	ISIAH	yes	no	yes										Grin3a		Grin3a
5	64927647	-	Grin3a	ENSRNOG00000005723	ENSRNOT00000007957	downstream_gene_variant	MODIFIER	-	-	-	ISIAH	yes	no	yes										Grin3a		Grin3a
5	69848562	-	AABR07048271.1	ENSRNOG00000033271	ENSRNOT00000047780	upstream_gene_variant	MODIFIER	-	-	-	ISIAH	yes	no	yes
5	69848807	-	Nipsnap3b	ENSRNOG00000010332	ENSRNOT00000013759	3_prime_UTR_variant	MODIFIER	c.*24C>T	-	-	ISIAH	yes	no	yes										Nipsnap3b		Nipsnap3b
5	69848807	-	AABR07048271.1	ENSRNOG00000033271	ENSRNOT00000047780	upstream_gene_variant	MODIFIER	-	-	-	ISIAH	yes	no	yes
5	69860281	-	Abca1	ENSRNOG00000018126	ENSRNOT00000024564	3_prime_UTR_variant	MODIFIER	c.*661T>C	-	-	ISIAH	yes	no	yes		Abca1				Abca1	Abca1			Abca1		Abca1	Abca1
5	105342618	-	Slc24a2	ENSRNOG00000008169	ENSRNOT00000010827	3_prime_UTR_variant	MODIFIER	c.*308T>C	-	-	ISIAH	yes	no	yes
5	105342618	-	Slc24a2	ENSRNOG00000008169	ENSRNOT00000083373	downstream_gene_variant	MODIFIER	-	-	-	ISIAH	yes	no	yes
6	128466844	-	-	-	-	intergenic_variant	MODIFIER	-	-	-	ISIAH	yes	no	yes
6	128471057	-	Clmn	ENSRNOG00000011044	ENSRNOT00000065529	downstream_gene_variant	MODIFIER	-	-	-	ISIAH	yes	no	yes
7	66018911	-	Fam19a2	ENSRNOG00000004180	ENSRNOT00000005537	3_prime_UTR_variant	MODIFIER	c.*295C>T	-	-	ISIAH	yes	no	yes
7	76201714	-	Grhl2	ENSRNOG00000007000	ENSRNOT00000009337	downstream_gene_variant	MODIFIER	-	-	-	ISIAH	yes	no	yes
7	76201714	-	Ncald	ENSRNOG00000042978	ENSRNOT00000064513	3_prime_UTR_variant	MODIFIER	c.*89dup	-	-	ISIAH	yes	no	yes
7	76201714	-	Ncald	ENSRNOG00000042978	ENSRNOT00000080024	3_prime_UTR_variant	MODIFIER	c.*89dup	-	-	ISIAH	yes	no	yes
7	76294590	-	Ncald	ENSRNOG00000042978	ENSRNOT00000064513	5_prime_UTR_variant	MODIFIER	c.-91T>G	-	-	ISIAH	yes	no	yes
7	76294590	-	Ncald	ENSRNOG00000042978	ENSRNOT00000080024	intron_variant	MODIFIER	c.-19-65057T>G	-	-	ISIAH	yes	no	yes
7	78860202	-	Lrp12	ENSRNOG00000004152	ENSRNOT00000005668	3_prime_UTR_variant	MODIFIER	c.*961A>G	-	-	ISIAH	yes	no	yes
7	117436678	-	Tssk5	ENSRNOG00000013753	ENSRNOT00000018528	downstream_gene_variant	MODIFIER	-	-	-	ISIAH	yes	no	yes
7	117436678	-	Hgh1	ENSRNOG00000029238	ENSRNOT00000040981	3_prime_UTR_variant	MODIFIER	c.*476del	-	-	ISIAH	yes	no	yes
7	117760327	-	Ppp1r16a	ENSRNOG00000015450	ENSRNOT00000020768	downstream_gene_variant	MODIFIER	-	-	-	ISIAH	yes	no	yes
7	117760327	-	Mfsd3	ENSRNOG00000015685	ENSRNOT00000021208	upstream_gene_variant	MODIFIER	-	-	-	ISIAH	yes	no	yes
7	117760327	-	Recql4	ENSRNOG00000032446	ENSRNOT00000045135	downstream_gene_variant	MODIFIER	-	-	-	ISIAH	yes	no	yes
8	23028242	-	Prkcsh	ENSRNOG00000013360	ENSRNOT00000018009	downstream_gene_variant	MODIFIER	-	-	-	ISIAH	yes	no	yes
8	23028242	-	Elavl3	ENSRNOG00000013752	ENSRNOT00000018416	downstream_gene_variant	MODIFIER	-	-	-	ISIAH	yes	no	yes
8	23028242	-	RF00015	ENSRNOG00000061167	ENSRNOT00000080208	upstream_gene_variant	MODIFIER	-	-	-	ISIAH	yes	no	yes
8	25583552	-	Dpy19l1	ENSRNOG00000026589	ENSRNOT00000036738	3_prime_UTR_variant	MODIFIER	c.*1808A>G	-	-	ISIAH	yes	no	yes
8	27795204	-	B3gat1	ENSRNOG00000007142	ENSRNOT00000009825	intron_variant	MODIFIER	c.5-25T>C	-	-	ISIAH	yes	no	yes										B3gat1		B3gat1
8	27796904	-	B3gat1	ENSRNOG00000007142	ENSRNOT00000009825	intron_variant	MODIFIER	c.151+1529G>A	-	-	ISIAH	yes	no	yes										B3gat1		B3gat1
8	27797338	-	B3gat1	ENSRNOG00000007142	ENSRNOT00000009825	intron_variant	MODIFIER	c.152-1702A>G	-	-	ISIAH	yes	no	yes										B3gat1		B3gat1
8	27798055	-	B3gat1	ENSRNOG00000007142	ENSRNOT00000009825	intron_variant	MODIFIER	c.152-985C>T	-	-	ISIAH	yes	no	yes										B3gat1		B3gat1
8	27798304	-	B3gat1	ENSRNOG00000007142	ENSRNOT00000009825	intron_variant	MODIFIER	c.152-736G>A	-	-	ISIAH	yes	no	yes										B3gat1		B3gat1
8	27798326	-	B3gat1	ENSRNOG00000007142	ENSRNOT00000009825	intron_variant	MODIFIER	c.152-714G>A	-	-	ISIAH	yes	no	yes										B3gat1		B3gat1
8	27798665	-	B3gat1	ENSRNOG00000007142	ENSRNOT00000009825	intron_variant	MODIFIER	c.152-375C>T	-	-	ISIAH	yes	no	yes										B3gat1		B3gat1
8	57981857	-	Kdelc2	ENSRNOG00000007177	ENSRNOT00000009497	3_prime_UTR_variant	MODIFIER	c.*1474dup	-	-	ISIAH	yes	no	yes
8	57981857	-	RGD1311251	ENSRNOG00000007266	ENSRNOT00000009562	upstream_gene_variant	MODIFIER	-	-	-	ISIAH	yes	no	yes													RGD1311251
9	29627935	-	-	-	-	intergenic_variant	MODIFIER	-	-	-	ISIAH	yes	no	yes
9	29631112	-	Ogfrl1	ENSRNOG00000014142	ENSRNOT00000019062	downstream_gene_variant	MODIFIER	-	-	-	ISIAH	yes	no	yes
9	41099754	-	Amer3	ENSRNOG00000023603	ENSRNOT00000033700	downstream_gene_variant	MODIFIER	-	-	-	ISIAH	yes	no	yes										Amer3		Amer3
9	43981857	-	Inpp4a	ENSRNOG00000017660	ENSRNOT00000024330	intron_variant	MODIFIER	c.1756+1611G>A	-	-	ISIAH	yes	no	yes										Inpp4a
9	45529470	-	Chst10	ENSRNOG00000012815	ENSRNOT00000017714	3_prime_UTR_variant	MODIFIER	c.*762C>T	-	-	ISIAH	yes	no	yes
9	45529470	-	Chst10	ENSRNOG00000012815	ENSRNOT00000087866	3_prime_UTR_variant	MODIFIER	c.*762C>T	-	-	ISIAH	yes	no	yes
9	53943254	-	Nab1	ENSRNOG00000012959	ENSRNOT00000017813	3_prime_UTR_variant	MODIFIER	c.*650C>A	-	-	ISIAH	yes	no	yes	Nab1
9	53943838	-	Nab1	ENSRNOG00000012959	ENSRNOT00000017813	3_prime_UTR_variant	MODIFIER	c.*1234T>C	-	-	ISIAH	yes	no	yes	Nab1
9	54288407	-	Stat4	ENSRNOG00000014079	ENSRNOT00000019465	3_prime_UTR_variant	MODIFIER	c.*679G>A	-	-	ISIAH	yes	no	yes	Stat4								Stat4	Stat4			Stat4
9	54288407	-	Stat4	ENSRNOG00000014079	ENSRNOT00000080522	downstream_gene_variant	MODIFIER	-	-	-	ISIAH	yes	no	yes	Stat4								Stat4	Stat4			Stat4
9	54288407	-	Gls	ENSRNOG00000056246	ENSRNOT00000090026	downstream_gene_variant	MODIFIER	-	-	-	ISIAH	yes	no	yes		Gls								Gls
X	115625042	-	Trpc5	ENSRNOG00000027233	ENSRNOT00000009400	downstream_gene_variant	MODIFIER	-	-	-	ISIAH	yes	no	yes		Trpc5	Trpc5							Trpc5		Trpc5	Trpc5
X	115625042	-	AABR07040953.1	ENSRNOG00000051073	ENSRNOT00000076494	intron_variant,non_coding_transcript_variant	MODIFIER	n.215+104C>G	-	-	ISIAH	yes	no	yes
X	115625042	-	Trpc5	ENSRNOG00000027233	ENSRNOT00000091423	downstream_gene_variant	MODIFIER	-	-	-	ISIAH	yes	no	yes		Trpc5	Trpc5							Trpc5		Trpc5	Trpc5
X	116752599	-	Amot	ENSRNOG00000007345	ENSRNOT00000049482	downstream_gene_variant	MODIFIER	-	-	-	ISIAH	yes	no	yes										Amot		Amot	Amot
X	116752599	-	Amot	ENSRNOG00000007345	ENSRNOT00000090918	3_prime_UTR_variant	MODIFIER	c.*2169T>C	-	-	ISIAH	yes	no	yes										Amot		Amot	Amot
X	116753178	-	Amot	ENSRNOG00000007345	ENSRNOT00000049482	downstream_gene_variant	MODIFIER	-	-	-	ISIAH	yes	no	yes										Amot		Amot	Amot
X	116753178	-	Amot	ENSRNOG00000007345	ENSRNOT00000090918	3_prime_UTR_variant	MODIFIER	c.*1590C>A	-	-	ISIAH	yes	no	yes										Amot		Amot	Amot
X	116753373	-	Amot	ENSRNOG00000007345	ENSRNOT00000049482	downstream_gene_variant	MODIFIER	-	-	-	ISIAH	yes	no	yes										Amot		Amot	Amot
X	116753373	-	Amot	ENSRNOG00000007345	ENSRNOT00000090918	3_prime_UTR_variant	MODIFIER	c.*1395G>C	-	-	ISIAH	yes	no	yes										Amot		Amot	Amot
1	127598603	-	Asb7	ENSRNOG00000013795	ENSRNOT00000018436	5_prime_UTR_variant	MODIFIER	c.-242C>A	-	-	ISIAH	no	yes	yes										Asb7		Asb7
1	127599154	-	Asb7	ENSRNOG00000013795	ENSRNOT00000018436	5_prime_UTR_variant	MODIFIER	c.-609G>T	-	-	ISIAH	no	yes	yes										Asb7		Asb7
1	217720037	-	LOC100364769	ENSRNOG00000029588	ENSRNOT00000042579	intron_variant	MODIFIER	c.357-501G>C	-	-	ISIAH	no	yes	yes
1	228150453	-	Mrpl16	ENSRNOG00000021005	ENSRNOT00000028517	downstream_gene_variant	MODIFIER	-	-	-	ISIAH	no	yes	yes
1	228150453	-	Stx3	ENSRNOG00000021013	ENSRNOT00000028535	3_prime_UTR_variant	MODIFIER	c.*1575dup	-	-	ISIAH	no	yes	yes
1	255916140	-	Ide	ENSRNOG00000016833	ENSRNOT00000023342	3_prime_UTR_variant	MODIFIER	c.*373A>T	-	-	ISIAH	no	yes	yes		Ide				Ide	Ide			Ide		Ide	Ide
1	255916140	-	Ide	ENSRNOG00000016833	ENSRNOT00000085303	3_prime_UTR_variant	MODIFIER	c.*373A>T	-	-	ISIAH	no	yes	yes		Ide				Ide	Ide			Ide		Ide	Ide
1	255916141	-	Ide	ENSRNOG00000016833	ENSRNOT00000023342	3_prime_UTR_variant	MODIFIER	c.*372G>A	-	-	ISIAH	no	yes	yes		Ide				Ide	Ide			Ide		Ide	Ide
1	255916141	-	Ide	ENSRNOG00000016833	ENSRNOT00000085303	3_prime_UTR_variant	MODIFIER	c.*372G>A	-	-	ISIAH	no	yes	yes		Ide				Ide	Ide			Ide		Ide	Ide
1	280457040	-	Slc18a2	ENSRNOG00000008890	ENSRNOT00000011983	3_prime_UTR_variant	MODIFIER	c.*1154dup	-	-	ISIAH	no	yes	yes										Slc18a2		Slc18a2	Slc18a2
1	280457040	-	Pdzd8	ENSRNOG00000009460	ENSRNOT00000068082	downstream_gene_variant	MODIFIER	-	-	-	ISIAH	no	yes	yes
10	15099191	rs198709044	Rpusd1	ENSRNOG00000023639	ENSRNOT00000015206	5_prime_UTR_variant	MODIFIER	c.-81G>A	-	-	ISIAH	no	yes	yes
10	15099191	rs198709044	Chtf18	ENSRNOG00000019174	ENSRNOT00000026139	upstream_gene_variant	MODIFIER	-	-	-	ISIAH	no	yes	yes
11	86835566	-	Tango2	ENSRNOG00000030245	ENSRNOT00000046594	intron_variant	MODIFIER	c.451+1478C>T	-	-	ISIAH	no	yes	yes										Tango2		Tango2
11	86835566	-	Tango2	ENSRNOG00000030245	ENSRNOT00000083049	intron_variant	MODIFIER	c.451+1478C>T	-	-	ISIAH	no	yes	yes										Tango2		Tango2
11	87781438	-	LOC100911248	ENSRNOG00000001868	ENSRNOT00000002552	3_prime_UTR_variant	MODIFIER	c.*537A>T	-	-	ISIAH	no	yes	yes
11	88795646	-	Fgd4	ENSRNOG00000059491	ENSRNOT00000078367	downstream_gene_variant	MODIFIER	-	-	-	ISIAH	no	yes	yes													Fgd4
11	88795646	-	Fgd4	ENSRNOG00000059491	ENSRNOT00000084177	3_prime_UTR_variant	MODIFIER	c.*254del	-	-	ISIAH	no	yes	yes													Fgd4
12	36755105	-	Scarb1	ENSRNOG00000000981	ENSRNOT00000001299	intron_variant	MODIFIER	c.1401+42T>A	-	-	ISIAH	no	yes	yes		Scarb1								Scarb1
12	36755105	-	Scarb1	ENSRNOG00000000981	ENSRNOT00000001301	intron_variant	MODIFIER	c.1311+42T>A	-	-	ISIAH	no	yes	yes		Scarb1								Scarb1
12	36755105	-	Scarb1	ENSRNOG00000000981	ENSRNOT00000064276	intron_variant	MODIFIER	c.1401+42T>A	-	-	ISIAH	no	yes	yes		Scarb1								Scarb1
12	36755302	-	Scarb1	ENSRNOG00000000981	ENSRNOT00000001299	intron_variant	MODIFIER	c.1401+247del	-	-	ISIAH	no	yes	yes		Scarb1								Scarb1
12	36755302	-	Scarb1	ENSRNOG00000000981	ENSRNOT00000001301	intron_variant	MODIFIER	c.1311+247del	-	-	ISIAH	no	yes	yes		Scarb1								Scarb1
12	36755302	-	Scarb1	ENSRNOG00000000981	ENSRNOT00000064276	intron_variant	MODIFIER	c.1401+247del	-	-	ISIAH	no	yes	yes		Scarb1								Scarb1
12	36757974	-	Scarb1	ENSRNOG00000000981	ENSRNOT00000001299	intron_variant	MODIFIER	c.1402-2728C>T	-	-	ISIAH	no	yes	yes		Scarb1								Scarb1
12	36757974	-	Scarb1	ENSRNOG00000000981	ENSRNOT00000001301	intron_variant	MODIFIER	c.*215C>T	-	-	ISIAH	no	yes	yes		Scarb1								Scarb1
12	36757974	-	Scarb1	ENSRNOG00000000981	ENSRNOT00000064276	intron_variant	MODIFIER	c.*215C>T	-	-	ISIAH	no	yes	yes		Scarb1								Scarb1
12	36758430	-	Scarb1	ENSRNOG00000000981	ENSRNOT00000001299	intron_variant	MODIFIER	c.1402-2272C>T	-	-	ISIAH	no	yes	yes		Scarb1								Scarb1
12	36758430	-	Scarb1	ENSRNOG00000000981	ENSRNOT00000001301	intron_variant	MODIFIER	c.*671C>T	-	-	ISIAH	no	yes	yes		Scarb1								Scarb1
12	36758430	-	Scarb1	ENSRNOG00000000981	ENSRNOT00000064276	intron_variant	MODIFIER	c.*671C>T	-	-	ISIAH	no	yes	yes		Scarb1								Scarb1
12	36759147	-	Scarb1	ENSRNOG00000000981	ENSRNOT00000001299	intron_variant	MODIFIER	c.1402-1555C>T	-	-	ISIAH	no	yes	yes		Scarb1								Scarb1
12	36759147	-	Scarb1	ENSRNOG00000000981	ENSRNOT00000001301	intron_variant	MODIFIER	c.*1388C>T	-	-	ISIAH	no	yes	yes		Scarb1								Scarb1
12	36759147	-	Scarb1	ENSRNOG00000000981	ENSRNOT00000064276	intron_variant	MODIFIER	c.*1388C>T	-	-	ISIAH	no	yes	yes		Scarb1								Scarb1
12	36759541	-	Scarb1	ENSRNOG00000000981	ENSRNOT00000001299	intron_variant	MODIFIER	c.1402-1161C>T	-	-	ISIAH	no	yes	yes		Scarb1								Scarb1
12	36759541	-	Scarb1	ENSRNOG00000000981	ENSRNOT00000001301	intron_variant	MODIFIER	c.*1-1161C>T	-	-	ISIAH	no	yes	yes		Scarb1								Scarb1
12	36759541	-	Scarb1	ENSRNOG00000000981	ENSRNOT00000064276	intron_variant	MODIFIER	c.*1-1161C>T	-	-	ISIAH	no	yes	yes		Scarb1								Scarb1
12	36759764	-	Scarb1	ENSRNOG00000000981	ENSRNOT00000001299	intron_variant	MODIFIER	c.1402-938C>A	-	-	ISIAH	no	yes	yes		Scarb1								Scarb1
12	36759764	-	Scarb1	ENSRNOG00000000981	ENSRNOT00000001301	intron_variant	MODIFIER	c.*1-938C>A	-	-	ISIAH	no	yes	yes		Scarb1								Scarb1
12	36759764	-	Scarb1	ENSRNOG00000000981	ENSRNOT00000064276	intron_variant	MODIFIER	c.*1-938C>A	-	-	ISIAH	no	yes	yes		Scarb1								Scarb1
13	99034527	-	Acbd3	ENSRNOG00000003185	ENSRNOT00000004293	downstream_gene_variant	MODIFIER	-	-	-	ISIAH	no	yes	yes
13	99034527	-	Acbd3	ENSRNOG00000003185	ENSRNOT00000085390	3_prime_UTR_variant	MODIFIER	c.*827A>C	-	-	ISIAH	no	yes	yes
13	99034958	-	Acbd3	ENSRNOG00000003185	ENSRNOT00000004293	downstream_gene_variant	MODIFIER	-	-	-	ISIAH	no	yes	yes
13	99034958	-	Acbd3	ENSRNOG00000003185	ENSRNOT00000085390	3_prime_UTR_variant	MODIFIER	c.*1258G>A	-	-	ISIAH	no	yes	yes
13	99488542	-	Cnih4	ENSRNOG00000003717	ENSRNOT00000004939	3_prime_UTR_variant	MODIFIER	c.*427	*428insCA	-	ISIAH	no	yes	yes
13	99488542	-	Wdr26	ENSRNOG00000003723	ENSRNOT00000005059	downstream_gene_variant	MODIFIER	-	-	-	ISIAH	no	yes	yes										Wdr26
15	84319308	-	-	-	-	intergenic_variant	MODIFIER	-	-	-	ISIAH	no	yes	yes
15	84323552	-	Klf12	ENSRNOG00000009145	ENSRNOT00000012424	downstream_gene_variant	MODIFIER	-	-	-	ISIAH	no	yes	yes	Klf12									Klf12		Klf12
15	84323552	-	Klf12	ENSRNOG00000009145	ENSRNOT00000090009	downstream_gene_variant	MODIFIER	-	-	-	ISIAH	no	yes	yes	Klf12									Klf12		Klf12
17	44057	-	-	-	-	intergenic_variant	MODIFIER	-	-	-	ISIAH	no	yes	yes
17	10559300	-	Nop16	ENSRNOG00000017284	ENSRNOT00000023320	upstream_gene_variant	MODIFIER	-	-	-	ISIAH	no	yes	yes
17	10559300	-	Higd2a	ENSRNOG00000017372	ENSRNOT00000023515	intron_variant	MODIFIER	c.154+149T>A	-	-	ISIAH	no	yes	yes
17	10559300	-	Cltb	ENSRNOG00000017506	ENSRNOT00000023651	downstream_gene_variant	MODIFIER	-	-	-	ISIAH	no	yes	yes
17	13555810	-	Secisbp2	ENSRNOG00000013773	ENSRNOT00000041371	3_prime_UTR_variant	MODIFIER	c.*195C>T	-	-	ISIAH	no	yes	yes
17	13555810	-	Sema4d	ENSRNOG00000013679	ENSRNOT00000076794	downstream_gene_variant	MODIFIER	-	-	-	ISIAH	no	yes	yes
17	13801399	-	S1pr3	ENSRNOG00000014524	ENSRNOT00000019473	3_prime_UTR_variant	MODIFIER	c.*128del	-	-	ISIAH	no	yes	yes
17	13801399	-	S1pr3	ENSRNOG00000014524	ENSRNOT00000085581	3_prime_UTR_variant	MODIFIER	c.*128del	-	-	ISIAH	no	yes	yes
17	18416862	-	Fam8a1	ENSRNOG00000026120	ENSRNOT00000036560	intron_variant	MODIFIER	c.905+162del	-	-	ISIAH	no	yes	yes
17	18416862	-	Fam8a1	ENSRNOG00000026120	ENSRNOT00000060500	intron_variant	MODIFIER	c.1010+162del	-	-	ISIAH	no	yes	yes
17	30680911	-	Fam217a	ENSRNOG00000016672	ENSRNOT00000022369	downstream_gene_variant	MODIFIER	-	-	-	ISIAH	no	yes	yes
17	30680911	-	Prpf4b	ENSRNOG00000016705	ENSRNOT00000022902	downstream_gene_variant	MODIFIER	-	-	-	ISIAH	no	yes	yes	Prpf4b
17	30680911	-	Prpf4b	ENSRNOG00000016705	ENSRNOT00000081993	downstream_gene_variant	MODIFIER	-	-	-	ISIAH	no	yes	yes	Prpf4b
17	30681288	-	Prpf4b	ENSRNOG00000016705	ENSRNOT00000022902	downstream_gene_variant	MODIFIER	-	-	-	ISIAH	no	yes	yes	Prpf4b
17	30681288	-	Prpf4b	ENSRNOG00000016705	ENSRNOT00000081993	downstream_gene_variant	MODIFIER	-	-	-	ISIAH	no	yes	yes	Prpf4b
17	30682196	-	Prpf4b	ENSRNOG00000016705	ENSRNOT00000022902	downstream_gene_variant	MODIFIER	-	-	-	ISIAH	no	yes	yes	Prpf4b
17	30682196	-	Prpf4b	ENSRNOG00000016705	ENSRNOT00000081993	downstream_gene_variant	MODIFIER	-	-	-	ISIAH	no	yes	yes	Prpf4b
17	30682256	-	Prpf4b	ENSRNOG00000016705	ENSRNOT00000022902	downstream_gene_variant	MODIFIER	-	-	-	ISIAH	no	yes	yes	Prpf4b
17	30682256	-	Prpf4b	ENSRNOG00000016705	ENSRNOT00000081993	downstream_gene_variant	MODIFIER	-	-	-	ISIAH	no	yes	yes	Prpf4b
17	30682719	-	Prpf4b	ENSRNOG00000016705	ENSRNOT00000022902	downstream_gene_variant	MODIFIER	-	-	-	ISIAH	no	yes	yes	Prpf4b
17	30682719	-	Prpf4b	ENSRNOG00000016705	ENSRNOT00000081993	downstream_gene_variant	MODIFIER	-	-	-	ISIAH	no	yes	yes	Prpf4b
17	31538111	-	Bphl	ENSRNOG00000017577	ENSRNOT00000023914	upstream_gene_variant	MODIFIER	-	-	-	ISIAH	no	yes	yes
17	31538111	-	Ripk1	ENSRNOG00000017787	ENSRNOT00000023962	3_prime_UTR_variant	MODIFIER	c.*1671T>C	-	-	ISIAH	no	yes	yes
18	74013395	-	RGD1308601	ENSRNOG00000017215	ENSRNOT00000038767	3_prime_UTR_variant	MODIFIER	c.*3190del	-	-	ISIAH	no	yes	yes
18	74013395	-	AABR07032622.1	ENSRNOG00000051848	ENSRNOT00000086400	intron_variant	MODIFIER	c.65+7293del	-	-	ISIAH	no	yes	yes
20	2492169	-	AC120486.3	ENSRNOG00000052365	ENSRNOT00000084179	upstream_gene_variant	MODIFIER	-	-	-	ISIAH	no	yes	yes
20	2492169	-	AC120486.11	ENSRNOG00000059825	ENSRNOT00000086128	upstream_gene_variant	MODIFIER	-	-	-	ISIAH	no	yes	yes
20	2492169	-	AC120486.8	ENSRNOG00000057666	ENSRNOT00000086191	non_coding_transcript_exon_variant	MODIFIER	n.336C>T	-	-	ISIAH	no	yes	yes
20	3398498	-	Ppp1r18	ENSRNOG00000000816	ENSRNOT00000001084	upstream_gene_variant	MODIFIER	-	-	-	ISIAH	no	yes	yes
20	3398498	-	Mir6328	ENSRNOG00000046573	ENSRNOT00000074403	downstream_gene_variant	MODIFIER	-	-	-	ISIAH	no	yes	yes
20	3398498	-	Nrm	ENSRNOG00000000818	ENSRNOT00000078451	3_prime_UTR_variant	MODIFIER	c.*383C>A	-	-	ISIAH	no	yes	yes
20	3398498	-	AABR07044365.1	ENSRNOG00000058373	ENSRNOT00000081611	intron_variant,non_coding_transcript_variant	MODIFIER	n.214+22C>A	-	-	ISIAH	no	yes	yes
20	3398498	-	Ppp1r18	ENSRNOG00000000816	ENSRNOT00000085259	upstream_gene_variant	MODIFIER	-	-	-	ISIAH	no	yes	yes
20	3398498	-	AABR07044366.1	ENSRNOG00000052122	ENSRNOT00000090050	downstream_gene_variant	MODIFIER	-	-	-	ISIAH	no	yes	yes
20	3825892	-	Slc39a7	ENSRNOG00000000465	ENSRNOT00000000541	upstream_gene_variant	MODIFIER	-	-	-	ISIAH	no	yes	yes
20	3825892	-	Rxrb	ENSRNOG00000000464	ENSRNOT00000041613	intron_variant	MODIFIER	c.775+435G>A	-	-	ISIAH	no	yes	yes	Rxrb
20	3825892	-	Col11a2	ENSRNOG00000000463	ENSRNOT00000045533	upstream_gene_variant	MODIFIER	-	-	-	ISIAH	no	yes	yes
20	3825892	-	Slc39a7	ENSRNOG00000000465	ENSRNOT00000077357	upstream_gene_variant	MODIFIER	-	-	-	ISIAH	no	yes	yes
20	3825892	-	Rxrb	ENSRNOG00000000464	ENSRNOT00000079967	upstream_gene_variant	MODIFIER	-	-	-	ISIAH	no	yes	yes	Rxrb
20	3825892	-	Rxrb	ENSRNOG00000000464	ENSRNOT00000081588	upstream_gene_variant	MODIFIER	-	-	-	ISIAH	no	yes	yes	Rxrb
20	3825892	-	Slc39a7	ENSRNOG00000000465	ENSRNOT00000083873	upstream_gene_variant	MODIFIER	-	-	-	ISIAH	no	yes	yes
20	3825892	-	Col11a2	ENSRNOG00000000463	ENSRNOT00000084117	upstream_gene_variant	MODIFIER	-	-	-	ISIAH	no	yes	yes
20	3825892	-	Rxrb	ENSRNOG00000000464	ENSRNOT00000084638	upstream_gene_variant	MODIFIER	-	-	-	ISIAH	no	yes	yes	Rxrb
20	3825892	-	Col11a2	ENSRNOG00000000463	ENSRNOT00000085547	upstream_gene_variant	MODIFIER	-	-	-	ISIAH	no	yes	yes
20	3825892	-	Rxrb	ENSRNOG00000000464	ENSRNOT00000086978	upstream_gene_variant	MODIFIER	-	-	-	ISIAH	no	yes	yes	Rxrb
20	3825892	-	Rxrb	ENSRNOG00000000464	ENSRNOT00000087670	downstream_gene_variant	MODIFIER	-	-	-	ISIAH	no	yes	yes	Rxrb
20	3825892	-	Rxrb	ENSRNOG00000000464	ENSRNOT00000087895	upstream_gene_variant	MODIFIER	-	-	-	ISIAH	no	yes	yes	Rxrb
20	3825892	-	Rxrb	ENSRNOG00000000464	ENSRNOT00000091182	downstream_gene_variant	MODIFIER	-	-	-	ISIAH	no	yes	yes	Rxrb
20	3825909	-	Slc39a7	ENSRNOG00000000465	ENSRNOT00000000541	upstream_gene_variant	MODIFIER	-	-	-	ISIAH	no	yes	yes
20	3825909	-	Rxrb	ENSRNOG00000000464	ENSRNOT00000041613	intron_variant	MODIFIER	c.775+452C>T	-	-	ISIAH	no	yes	yes	Rxrb
20	3825909	-	Col11a2	ENSRNOG00000000463	ENSRNOT00000045533	upstream_gene_variant	MODIFIER	-	-	-	ISIAH	no	yes	yes
20	3825909	-	Slc39a7	ENSRNOG00000000465	ENSRNOT00000077357	upstream_gene_variant	MODIFIER	-	-	-	ISIAH	no	yes	yes
20	3825909	-	Rxrb	ENSRNOG00000000464	ENSRNOT00000079967	upstream_gene_variant	MODIFIER	-	-	-	ISIAH	no	yes	yes	Rxrb
20	3825909	-	Rxrb	ENSRNOG00000000464	ENSRNOT00000081588	upstream_gene_variant	MODIFIER	-	-	-	ISIAH	no	yes	yes	Rxrb
20	3825909	-	Slc39a7	ENSRNOG00000000465	ENSRNOT00000083873	upstream_gene_variant	MODIFIER	-	-	-	ISIAH	no	yes	yes
20	3825909	-	Col11a2	ENSRNOG00000000463	ENSRNOT00000084117	upstream_gene_variant	MODIFIER	-	-	-	ISIAH	no	yes	yes
20	3825909	-	Rxrb	ENSRNOG00000000464	ENSRNOT00000084638	upstream_gene_variant	MODIFIER	-	-	-	ISIAH	no	yes	yes	Rxrb
20	3825909	-	Col11a2	ENSRNOG00000000463	ENSRNOT00000085547	upstream_gene_variant	MODIFIER	-	-	-	ISIAH	no	yes	yes
20	3825909	-	Rxrb	ENSRNOG00000000464	ENSRNOT00000086978	upstream_gene_variant	MODIFIER	-	-	-	ISIAH	no	yes	yes	Rxrb
20	3825909	-	Rxrb	ENSRNOG00000000464	ENSRNOT00000087670	downstream_gene_variant	MODIFIER	-	-	-	ISIAH	no	yes	yes	Rxrb
20	3825909	-	Rxrb	ENSRNOG00000000464	ENSRNOT00000087895	upstream_gene_variant	MODIFIER	-	-	-	ISIAH	no	yes	yes	Rxrb
20	3825909	-	Rxrb	ENSRNOG00000000464	ENSRNOT00000091182	downstream_gene_variant	MODIFIER	-	-	-	ISIAH	no	yes	yes	Rxrb
20	6746569	-	Grm4	ENSRNOG00000000487	ENSRNOT00000066115	downstream_gene_variant	MODIFIER	-	-	-	ISIAH	no	yes	yes
20	6746569	-	Ppil1	ENSRNOG00000000523	ENSRNOT00000068527	intron_variant	MODIFIER	c.212-69650G>A	-	-	ISIAH	no	yes	yes
20	6746569	-	Grm4	ENSRNOG00000000487	ENSRNOT00000083426	intron_variant,non_coding_transcript_variant	MODIFIER	n.2047-280G>A	-	-	ISIAH	no	yes	yes
20	6746569	-	Ppil1	ENSRNOG00000000523	ENSRNOT00000093253	intron_variant	MODIFIER	c.211+116487G>A	-	-	ISIAH	no	yes	yes
20	6746569	-	Grm4	ENSRNOG00000000487	ENSRNOT00000093633	non_coding_transcript_exon_variant	MODIFIER	n.1874G>A	-	-	ISIAH	no	yes	yes
20	6957957	-	Mtch1	ENSRNOG00000000527	ENSRNOT00000000635	intron_variant	MODIFIER	c.322-1057C>G	-	-	ISIAH	no	yes	yes
20	6957957	-	Mtch1	ENSRNOG00000000527	ENSRNOT00000093164	upstream_gene_variant	MODIFIER	-	-	-	ISIAH	no	yes	yes
20	6957957	-	Mtch1	ENSRNOG00000000527	ENSRNOT00000093172	intron_variant	MODIFIER	c.-15-1057C>G	-	-	ISIAH	no	yes	yes
20	6957957	-	Mtch1	ENSRNOG00000000527	ENSRNOT00000093697	upstream_gene_variant	MODIFIER	-	-	-	ISIAH	no	yes	yes
20	46519455	-	Foxo3	ENSRNOG00000000299	ENSRNOT00000000327	downstream_gene_variant	MODIFIER	-	-	-	ISIAH	no	yes	yes		Foxo3			Foxo3	Foxo3	Foxo3		Foxo3	Foxo3		Foxo3	Foxo3
20	46522460	-	Foxo3	ENSRNOG00000000299	ENSRNOT00000000327	downstream_gene_variant	MODIFIER	-	-	-	ISIAH	no	yes	yes		Foxo3			Foxo3	Foxo3	Foxo3		Foxo3	Foxo3		Foxo3	Foxo3
20	46522460	-	AABR07045405.1	ENSRNOG00000059487	ENSRNOT00000077765	downstream_gene_variant	MODIFIER	-	-	-	ISIAH	no	yes	yes
3	21375904	-	AABR07051787.1	ENSRNOG00000059243	ENSRNOT00000084727	non_coding_transcript_exon_variant	MODIFIER	n.449C>T	-	-	ISIAH	no	yes	yes
3	65874103	-	Ube2e3	ENSRNOG00000004544	ENSRNOT00000006429	downstream_gene_variant	MODIFIER	-	-	-	ISIAH	no	yes	yes
3	65874103	-	Ube2e3	ENSRNOG00000004544	ENSRNOT00000079672	downstream_gene_variant	MODIFIER	-	-	-	ISIAH	no	yes	yes
3	121149861	-	Anapc1	ENSRNOG00000016965	ENSRNOT00000055875	3_prime_UTR_variant	MODIFIER	c.*493	*494insC	-	ISIAH	no	yes	yes
3	138622746	-	Dzank1	ENSRNOG00000007440	ENSRNOT00000029701	downstream_gene_variant	MODIFIER	-	-	-	ISIAH	no	yes	yes
3	142777477	rs8159699	Cd93	ENSRNOG00000024799	ENSRNOT00000034256	downstream_gene_variant	MODIFIER	-	-	-	ISIAH	no	yes	yes
3	142777477	rs8159699	Cd93	ENSRNOG00000024799	ENSRNOT00000076493	downstream_gene_variant	MODIFIER	-	-	-	ISIAH	no	yes	yes
5	59414491	-	Glipr2	ENSRNOG00000014838	ENSRNOT00000019916	upstream_gene_variant	MODIFIER	-	-	-	ISIAH	no	yes	yes													Glipr2
5	59414491	-	Reck	ENSRNOG00000014863	ENSRNOT00000060264	3_prime_UTR_variant	MODIFIER	c.*640	*641insA	-	ISIAH	no	yes	yes													Reck
5	59414491	-	Reck	ENSRNOG00000014863	ENSRNOT00000084031	3_prime_UTR_variant	MODIFIER	c.*640	*641insA	-	ISIAH	no	yes	yes													Reck
5	60421062	-	Zcchc7	ENSRNOG00000013078	ENSRNOT00000017707	intron_variant	MODIFIER	c.979-2979G>T	-	-	ISIAH	no	yes	yes
5	60539418	-	Zbtb5	ENSRNOG00000012726	ENSRNOT00000017046	downstream_gene_variant	MODIFIER	-	-	-	ISIAH	no	yes	yes	Zbtb5
5	60539418	-	Grhpr	ENSRNOG00000012794	ENSRNOT00000051445	downstream_gene_variant	MODIFIER	-	-	-	ISIAH	no	yes	yes
5	60539418	-	Grhpr	ENSRNOG00000012794	ENSRNOT00000092818	downstream_gene_variant	MODIFIER	-	-	-	ISIAH	no	yes	yes
5	60539418	-	Zbtb5	ENSRNOG00000012726	ENSRNOT00000092899	downstream_gene_variant	MODIFIER	-	-	-	ISIAH	no	yes	yes	Zbtb5
5	60539418	-	Zbtb5	ENSRNOG00000012726	ENSRNOT00000092903	non_coding_transcript_exon_variant	MODIFIER	n.1121A>G	-	-	ISIAH	no	yes	yes	Zbtb5
5	60539418	-	Grhpr	ENSRNOG00000012794	ENSRNOT00000092966	downstream_gene_variant	MODIFIER	-	-	-	ISIAH	no	yes	yes
5	60539418	-	Zbtb5	ENSRNOG00000012726	ENSRNOT00000093015	3_prime_UTR_variant	MODIFIER	c.*377A>G	-	-	ISIAH	no	yes	yes	Zbtb5
5	60539418	-	Grhpr	ENSRNOG00000012794	ENSRNOT00000093034	downstream_gene_variant	MODIFIER	-	-	-	ISIAH	no	yes	yes
5	145092359	-	Sfpq	ENSRNOG00000058461	ENSRNOT00000084202	downstream_gene_variant	MODIFIER	-	-	-	ISIAH	no	yes	yes	Sfpq												Sfpq
6	1546860	-	Ndufaf7	ENSRNOG00000005279	ENSRNOT00000007000	downstream_gene_variant	MODIFIER	-	-	-	ISIAH	no	yes	yes
6	1546860	-	Prkd3	ENSRNOG00000005289	ENSRNOT00000007492	downstream_gene_variant	MODIFIER	-	-	-	ISIAH	no	yes	yes
6	48021730	-	Trappc12	ENSRNOG00000009039	ENSRNOT00000029859	upstream_gene_variant	MODIFIER	-	-	-	ISIAH	no	yes	yes
6	48021730	-	Eipr1	ENSRNOG00000009285	ENSRNOT00000060185	upstream_gene_variant	MODIFIER	-	-	-	ISIAH	no	yes	yes										Eipr1
7	67116820	-	AABR07057353.2	ENSRNOG00000056727	ENSRNOT00000088206	upstream_gene_variant	MODIFIER	-	-	-	ISIAH	no	yes	yes
7	76748827	-	Rrm2b	ENSRNOG00000025454	ENSRNOT00000033704	downstream_gene_variant	MODIFIER	-	-	-	ISIAH	no	yes	yes													Rrm2b
7	78005298	-	Dcaf13	ENSRNOG00000004301	ENSRNOT00000005803	5_prime_UTR_variant	MODIFIER	c.-1A>C	-	-	ISIAH	no	yes	yes
7	78005298	-	Slc25a32	ENSRNOG00000004403	ENSRNOT00000006029	upstream_gene_variant	MODIFIER	-	-	-	ISIAH	no	yes	yes
7	77988166	-	Slc25a32	ENSRNOG00000004403	ENSRNOT00000006029	3_prime_UTR_variant	MODIFIER	c.*226A>C	-	-	ISIAH	no	yes	yes
7	114330199	-	Chrac1	ENSRNOG00000009103	ENSRNOT00000012121	downstream_gene_variant	MODIFIER	-	-	-	ISIAH	no	yes	yes
7	116982254	-	Zfp623	ENSRNOG00000009302	ENSRNOT00000012321	downstream_gene_variant	MODIFIER	-	-	-	ISIAH	no	yes	yes	Zfp623
7	116982254	-	RF00009	ENSRNOG00000059884	ENSRNOT00000083397	upstream_gene_variant	MODIFIER	-	-	-	ISIAH	no	yes	yes
8	59296450	-	Dnaja4	ENSRNOG00000012106	ENSRNOT00000017053	downstream_gene_variant	MODIFIER	-	-	-	ISIAH	no	yes	yes
8	59296450	-	Wdr61	ENSRNOG00000012803	ENSRNOT00000017239	3_prime_UTR_variant	MODIFIER	c.*75	*76del	-	ISIAH	no	yes	yes
8	59296450	-	Wdr61	ENSRNOG00000012803	ENSRNOT00000090439	downstream_gene_variant	MODIFIER	-	-	-	ISIAH	no	yes	yes
9	17205486	-	Gtpbp2	ENSRNOG00000019332	ENSRNOT00000026195	intron_variant	MODIFIER	c.187-767C>A	-	-	ISIAH	no	yes	yes										Gtpbp2
9	17205486	-	Gtpbp2	ENSRNOG00000019332	ENSRNOT00000083764	intron_variant	MODIFIER	c.106-767C>A	-	-	ISIAH	no	yes	yes										Gtpbp2
9	43087047	-	Cnnm4	ENSRNOG00000015886	ENSRNOT00000021434	3_prime_UTR_variant	MODIFIER	c.*637C>T	-	-	ISIAH	no	yes	yes										Cnnm4		Cnnm4
9	43087047	-	AABR07067401.3	ENSRNOG00000052359	ENSRNOT00000078676	downstream_gene_variant	MODIFIER	-	-	-	ISIAH	no	yes	yes
9	43087047	-	Cnnm4	ENSRNOG00000015886	ENSRNOT00000079234	3_prime_UTR_variant	MODIFIER	c.*637C>T	-	-	ISIAH	no	yes	yes										Cnnm4		Cnnm4
9	50920794	-	Bivm	ENSRNOG00000022894	ENSRNOT00000033133	downstream_gene_variant	MODIFIER	-	-	-	ISIAH	no	yes	yes
9	50920794	-	Ercc5	ENSRNOG00000022812	ENSRNOT00000059349	upstream_gene_variant	MODIFIER	-	-	-	ISIAH	no	yes	yes		Ercc5		Ercc5						Ercc5		Ercc5	Ercc5
9	50920794	-	Ercc5	ENSRNOG00000022812	ENSRNOT00000076248	upstream_gene_variant	MODIFIER	-	-	-	ISIAH	no	yes	yes		Ercc5		Ercc5						Ercc5		Ercc5	Ercc5
9	54258853	-	Gls	ENSRNOG00000056246	ENSRNOT00000078073	3_prime_UTR_variant	MODIFIER	c.*423A>G	-	-	ISIAH	no	yes	yes		Gls								Gls
9	54258853	-	Gls	ENSRNOG00000056246	ENSRNOT00000090026	intron_variant	MODIFIER	c.1662+1466A>G	-	-	ISIAH	no	yes	yes		Gls								Gls
9	82667924	-	Chpf	ENSRNOG00000020038	ENSRNOT00000027165	downstream_gene_variant	MODIFIER	-	-	-	ISIAH	no	yes	yes
1	199692200	-	Slc5a2	ENSRNOG00000020039	ENSRNOT00000027265	downstream_gene_variant	MODIFIER	-	-	-	ISIAH	yes	yes	yes		Slc5a2	Slc5a2							Slc5a2
1	199692200	-	Slc5a2	ENSRNOG00000020039	ENSRNOT00000080872	downstream_gene_variant	MODIFIER	-	-	-	ISIAH	yes	yes	yes		Slc5a2	Slc5a2							Slc5a2
1	218092052	-	Ccnd1	ENSRNOG00000020918	ENSRNOT00000028411	3_prime_UTR_variant	MODIFIER	c.*1493del	-	-	ISIAH	yes	yes	yes		Ccnd1								Ccnd1
1	218092052	-	Ccnd1	ENSRNOG00000020918	ENSRNOT00000088588	3_prime_UTR_variant	MODIFIER	c.*1493del	-	-	ISIAH	yes	yes	yes		Ccnd1								Ccnd1
1	226957935	-	Prpf19	ENSRNOG00000020897	ENSRNOT00000028373	3_prime_UTR_variant	MODIFIER	c.*203G>A	-	-	ISIAH	yes	yes	yes
1	226957980	-	Prpf19	ENSRNOG00000020897	ENSRNOT00000028373	3_prime_UTR_variant	MODIFIER	c.*248T>C	-	-	ISIAH	yes	yes	yes
1	234439646	-	Rorb	ENSRNOG00000013413	ENSRNOT00000018137	downstream_gene_variant	MODIFIER	-	-	-	ISIAH	yes	yes	yes	Rorb
1	234439646	-	Rorb	ENSRNOG00000013413	ENSRNOT00000091814	downstream_gene_variant	MODIFIER	-	-	-	ISIAH	yes	yes	yes	Rorb
1	236758545	-	-	-	-	intergenic_variant	MODIFIER	-	-	-	ISIAH	yes	yes	yes
1	280459983	-	Slc18a2	ENSRNOG00000008890	ENSRNOT00000011983	downstream_gene_variant	MODIFIER	-	-	-	ISIAH	yes	yes	yes										Slc18a2		Slc18a2	Slc18a2
1	280459983	-	Pdzd8	ENSRNOG00000009460	ENSRNOT00000068082	3_prime_UTR_variant	MODIFIER	c.*1545T>C	-	-	ISIAH	yes	yes	yes
1	280460254	-	Slc18a2	ENSRNOG00000008890	ENSRNOT00000011983	downstream_gene_variant	MODIFIER	-	-	-	ISIAH	yes	yes	yes										Slc18a2		Slc18a2	Slc18a2
1	280460254	-	Pdzd8	ENSRNOG00000009460	ENSRNOT00000068082	3_prime_UTR_variant	MODIFIER	c.*1274T>A	-	-	ISIAH	yes	yes	yes
1	280460518	-	Slc18a2	ENSRNOG00000008890	ENSRNOT00000011983	downstream_gene_variant	MODIFIER	-	-	-	ISIAH	yes	yes	yes										Slc18a2		Slc18a2	Slc18a2
1	280460518	-	Pdzd8	ENSRNOG00000009460	ENSRNOT00000068082	3_prime_UTR_variant	MODIFIER	c.*1010T>C	-	-	ISIAH	yes	yes	yes
10	15102281	rs197569504	Rpusd1	ENSRNOG00000023639	ENSRNOT00000015206	3_prime_UTR_variant	MODIFIER	c.*3G>A	-	-	ISIAH	yes	yes	yes
10	15102281	rs197569504	Chtf18	ENSRNOG00000019174	ENSRNOT00000026139	upstream_gene_variant	MODIFIER	-	-	-	ISIAH	yes	yes	yes
10	37431442	-	Cdkn2aipnl	ENSRNOG00000005024	ENSRNOT00000006708	3_prime_UTR_variant	MODIFIER	c.*784del	-	-	ISIAH	yes	yes	yes
10	46329090	-	Rasd1	ENSRNOG00000003348	ENSRNOT00000004475	downstream_gene_variant	MODIFIER	-	-	-	ISIAH	yes	yes	yes										Rasd1
10	46329090	-	Med9	ENSRNOG00000053961	ENSRNOT00000088300	downstream_gene_variant	MODIFIER	-	-	-	ISIAH	yes	yes	yes										Med9
10	46329090	-	Med9	ENSRNOG00000053961	ENSRNOT00000089724	3_prime_UTR_variant	MODIFIER	c.*1167dup	-	-	ISIAH	yes	yes	yes										Med9
11	87546243	-	Ccdc74a	ENSRNOG00000001876	ENSRNOT00000002567	upstream_gene_variant	MODIFIER	-	-	-	ISIAH	yes	yes	yes
11	87546243	-	Smpd4	ENSRNOG00000001875	ENSRNOT00000043545	3_prime_UTR_variant	MODIFIER	c.*425	*426del	-	ISIAH	yes	yes	yes
11	87546243	-	RF00026	ENSRNOG00000054912	ENSRNOT00000079319	upstream_gene_variant	MODIFIER	-	-	-	ISIAH	yes	yes	yes
12	36757824	-	Scarb1	ENSRNOG00000000981	ENSRNOT00000001299	intron_variant	MODIFIER	c.1401+2761T>A	-	-	ISIAH	yes	yes	yes		Scarb1								Scarb1
12	36757824	-	Scarb1	ENSRNOG00000000981	ENSRNOT00000001301	intron_variant	MODIFIER	c.*65T>A	-	-	ISIAH	yes	yes	yes		Scarb1								Scarb1
12	36757824	-	Scarb1	ENSRNOG00000000981	ENSRNOT00000064276	intron_variant	MODIFIER	c.*65T>A	-	-	ISIAH	yes	yes	yes		Scarb1								Scarb1
13	60544767	-	Trove2	ENSRNOG00000003434	ENSRNOT00000004701	downstream_gene_variant	MODIFIER	-	-	-	ISIAH	yes	yes	yes
13	60544767	-	Uchl5	ENSRNOG00000003545	ENSRNOT00000077153	upstream_gene_variant	MODIFIER	-	-	-	ISIAH	yes	yes	yes										Uchl5
13	70657927	-	Lamc1	ENSRNOG00000002680	ENSRNOT00000003605	downstream_gene_variant	MODIFIER	-	-	-	ISIAH	yes	yes	yes
13	70657927	-	Lamc1	ENSRNOG00000002680	ENSRNOT00000092288	downstream_gene_variant	MODIFIER	-	-	-	ISIAH	yes	yes	yes
13	70657927	-	Lamc1	ENSRNOG00000002680	ENSRNOT00000092521	downstream_gene_variant	MODIFIER	-	-	-	ISIAH	yes	yes	yes
13	80576070	-	-	-	-	intergenic_variant	MODIFIER	-	-	-	ISIAH	yes	yes	yes
13	80577096	-	-	-	-	intergenic_variant	MODIFIER	-	-	-	ISIAH	yes	yes	yes
13	80582375	-	-	-	-	intergenic_variant	MODIFIER	-	-	-	ISIAH	yes	yes	yes
13	89591912	-	Tomm40l	ENSRNOG00000003398	ENSRNOT00000004641	3_prime_UTR_variant	MODIFIER	c.*5G>C	-	-	ISIAH	yes	yes	yes
13	89591912	-	Nr1i3	ENSRNOG00000003260	ENSRNOT00000049873	downstream_gene_variant	MODIFIER	-	-	-	ISIAH	yes	yes	yes	Nr1i3	Nr1i3								Nr1i3
13	89591912	-	Nr1i3	ENSRNOG00000003260	ENSRNOT00000079355	downstream_gene_variant	MODIFIER	-	-	-	ISIAH	yes	yes	yes	Nr1i3	Nr1i3								Nr1i3
13	89803539	-	Tstd1	ENSRNOG00000047123	ENSRNOT00000074035	upstream_gene_variant	MODIFIER	-	-	-	ISIAH	yes	yes	yes
13	89804087	-	Tstd1	ENSRNOG00000047123	ENSRNOT00000074035	upstream_gene_variant	MODIFIER	-	-	-	ISIAH	yes	yes	yes
13	90451627	-	Ncstn	ENSRNOG00000005355	ENSRNOT00000008150	3_prime_UTR_variant	MODIFIER	c.*91G>A	-	-	ISIAH	yes	yes	yes		Ncstn				Ncstn	Ncstn			Ncstn		Ncstn	Ncstn
13	90451627	-	Ncstn	ENSRNOG00000005355	ENSRNOT00000081534	3_prime_UTR_variant	MODIFIER	c.*91G>A	-	-	ISIAH	yes	yes	yes		Ncstn				Ncstn	Ncstn			Ncstn		Ncstn	Ncstn
13	90526261	-	LOC100911356	ENSRNOG00000057116	ENSRNOT00000085377	intron_variant	MODIFIER	c.817-1445A>G	-	-	ISIAH	yes	yes	yes
13	90526261	-	LOC100911356	ENSRNOG00000057116	ENSRNOT00000088996	downstream_gene_variant	MODIFIER	-	-	-	ISIAH	yes	yes	yes
13	90526506	-	LOC100911356	ENSRNOG00000057116	ENSRNOT00000085377	intron_variant	MODIFIER	c.817-1200G>A	-	-	ISIAH	yes	yes	yes
13	90526506	-	LOC100911356	ENSRNOG00000057116	ENSRNOT00000088996	downstream_gene_variant	MODIFIER	-	-	-	ISIAH	yes	yes	yes
13	90533393	-	Dcaf8	ENSRNOG00000006785	ENSRNOT00000008944	5_prime_UTR_variant	MODIFIER	c.-61A>C	-	-	ISIAH	yes	yes	yes													Dcaf8
13	90533393	-	Dcaf8	ENSRNOG00000006785	ENSRNOT00000082469	5_prime_UTR_variant	MODIFIER	c.-61A>C	-	-	ISIAH	yes	yes	yes													Dcaf8
13	90533393	-	LOC100911356	ENSRNOG00000057116	ENSRNOT00000085377	downstream_gene_variant	MODIFIER	-	-	-	ISIAH	yes	yes	yes
13	90652301	-	Atp1a2	ENSRNOG00000007290	ENSRNOT00000058143	3_prime_UTR_variant	MODIFIER	c.*1336dup	-	-	ISIAH	yes	yes	yes		Atp1a2	Atp1a2							Atp1a2
13	90652301	-	RF00017	ENSRNOG00000055143	ENSRNOT00000077673	downstream_gene_variant	MODIFIER	-	-	-	ISIAH	yes	yes	yes
13	90653067	-	Atp1a2	ENSRNOG00000007290	ENSRNOT00000058143	3_prime_UTR_variant	MODIFIER	c.*571G>A	-	-	ISIAH	yes	yes	yes		Atp1a2	Atp1a2							Atp1a2
13	90653067	-	RF00017	ENSRNOG00000055143	ENSRNOT00000077673	downstream_gene_variant	MODIFIER	-	-	-	ISIAH	yes	yes	yes
13	90653586	-	Atp1a2	ENSRNOG00000007290	ENSRNOT00000058143	3_prime_UTR_variant	MODIFIER	c.*52G>A	-	-	ISIAH	yes	yes	yes		Atp1a2	Atp1a2							Atp1a2
13	90653586	-	RF00017	ENSRNOG00000055143	ENSRNOT00000077673	downstream_gene_variant	MODIFIER	-	-	-	ISIAH	yes	yes	yes
13	90676529	-	Atp1a2	ENSRNOG00000007290	ENSRNOT00000058143	5_prime_UTR_variant	MODIFIER	c.-14del	-	-	ISIAH	yes	yes	yes		Atp1a2	Atp1a2							Atp1a2
13	90699143	-	Kcnj9	ENSRNOG00000007645	ENSRNOT00000010113	downstream_gene_variant	MODIFIER	-	-	-	ISIAH	yes	yes	yes										Kcnj9
13	90699143	-	Kcnj9	ENSRNOG00000007645	ENSRNOT00000080638	downstream_gene_variant	MODIFIER	-	-	-	ISIAH	yes	yes	yes										Kcnj9
13	90701927	-	Igsf8	ENSRNOG00000007604	ENSRNOT00000010028	downstream_gene_variant	MODIFIER	-	-	-	ISIAH	yes	yes	yes										Igsf8
13	90701927	-	Kcnj9	ENSRNOG00000007645	ENSRNOT00000010113	downstream_gene_variant	MODIFIER	-	-	-	ISIAH	yes	yes	yes										Kcnj9
13	90701927	-	Kcnj9	ENSRNOG00000007645	ENSRNOT00000080638	downstream_gene_variant	MODIFIER	-	-	-	ISIAH	yes	yes	yes										Kcnj9
13	90752745	-	Kcnj10	ENSRNOG00000007705	ENSRNOT00000010146	downstream_gene_variant	MODIFIER	-	-	-	ISIAH	yes	yes	yes		Kcnj10			Kcnj10				Kcnj10	Kcnj10			Kcnj10
13	90753008	-	Kcnj10	ENSRNOG00000007705	ENSRNOT00000010146	downstream_gene_variant	MODIFIER	-	-	-	ISIAH	yes	yes	yes		Kcnj10			Kcnj10				Kcnj10	Kcnj10			Kcnj10
13	90753025	-	Kcnj10	ENSRNOG00000007705	ENSRNOT00000010146	downstream_gene_variant	MODIFIER	-	-	-	ISIAH	yes	yes	yes		Kcnj10			Kcnj10				Kcnj10	Kcnj10			Kcnj10
13	90754045	-	Kcnj10	ENSRNOG00000007705	ENSRNOT00000010146	downstream_gene_variant	MODIFIER	-	-	-	ISIAH	yes	yes	yes		Kcnj10			Kcnj10				Kcnj10	Kcnj10			Kcnj10
13	90755179	-	Kcnj10	ENSRNOG00000007705	ENSRNOT00000010146	downstream_gene_variant	MODIFIER	-	-	-	ISIAH	yes	yes	yes		Kcnj10			Kcnj10				Kcnj10	Kcnj10			Kcnj10
13	90755179	-	Pigm	ENSRNOG00000007735	ENSRNOT00000010551	upstream_gene_variant	MODIFIER	-	-	-	ISIAH	yes	yes	yes		Pigm
13	90755723	-	Kcnj10	ENSRNOG00000007705	ENSRNOT00000010146	downstream_gene_variant	MODIFIER	-	-	-	ISIAH	yes	yes	yes		Kcnj10			Kcnj10				Kcnj10	Kcnj10			Kcnj10
13	90755723	-	Pigm	ENSRNOG00000007735	ENSRNOT00000010551	upstream_gene_variant	MODIFIER	-	-	-	ISIAH	yes	yes	yes		Pigm
13	90755983	-	Kcnj10	ENSRNOG00000007705	ENSRNOT00000010146	downstream_gene_variant	MODIFIER	-	-	-	ISIAH	yes	yes	yes		Kcnj10			Kcnj10				Kcnj10	Kcnj10			Kcnj10
13	90755983	-	Pigm	ENSRNOG00000007735	ENSRNOT00000010551	upstream_gene_variant	MODIFIER	-	-	-	ISIAH	yes	yes	yes		Pigm
13	91827356	-	-	-	-	intergenic_variant	MODIFIER	-	-	-	ISIAH	yes	yes	yes
13	91828270	-	-	-	-	intergenic_variant	MODIFIER	-	-	-	ISIAH	yes	yes	yes
13	91829867	-	-	-	-	intergenic_variant	MODIFIER	-	-	-	ISIAH	yes	yes	yes
13	91830165	-	-	-	-	intergenic_variant	MODIFIER	-	-	-	ISIAH	yes	yes	yes
13	91842975	-	Cadm3	ENSRNOG00000003365	ENSRNOT00000004613	3_prime_UTR_variant	MODIFIER	c.*387del	-	-	ISIAH	yes	yes	yes
13	91842975	-	Cadm3	ENSRNOG00000003365	ENSRNOT00000079263	downstream_gene_variant	MODIFIER	-	-	-	ISIAH	yes	yes	yes
13	92885853	-	-	-	-	intergenic_variant	MODIFIER	-	-	-	ISIAH	yes	yes	yes
13	100292383	-	-	-	-	intergenic_variant	MODIFIER	-	-	-	ISIAH	yes	yes	yes
13	100292907	-	-	-	-	intergenic_variant	MODIFIER	-	-	-	ISIAH	yes	yes	yes
13	100293843	-	-	-	-	intergenic_variant	MODIFIER	-	-	-	ISIAH	yes	yes	yes
13	100296145	-	Enah	ENSRNOG00000031934	ENSRNOT00000039974	downstream_gene_variant	MODIFIER	-	-	-	ISIAH	yes	yes	yes
13	100296145	-	Enah	ENSRNOG00000031934	ENSRNOT00000085188	downstream_gene_variant	MODIFIER	-	-	-	ISIAH	yes	yes	yes
13	107581137	-	AABR07072356.1	ENSRNOG00000022144	ENSRNOT00000003557	3_prime_UTR_variant	MODIFIER	c.*143G>C	-	-	ISIAH	yes	yes	yes
14	16372218	-	Sept11	ENSRNOG00000002182	ENSRNOT00000067222	intron_variant	MODIFIER	c.1275-174del	-	-	ISIAH	yes	yes	yes
14	16372218	-	Sept11	ENSRNOG00000002182	ENSRNOT00000091577	3_prime_UTR_variant	MODIFIER	c.*1931del	-	-	ISIAH	yes	yes	yes
15	83429932	-	Mzt1	ENSRNOG00000024813	ENSRNOT00000039400	downstream_gene_variant	MODIFIER	-	-	-	ISIAH	yes	yes	yes										Mzt1
15	83442068	-	Bora	ENSRNOG00000024798	ENSRNOT00000039344	upstream_gene_variant	MODIFIER	-	-	-	ISIAH	yes	yes	yes										Bora
15	83442068	-	Mzt1	ENSRNOG00000024813	ENSRNOT00000039400	upstream_gene_variant	MODIFIER	-	-	-	ISIAH	yes	yes	yes										Mzt1
15	84319889	-	Klf12	ENSRNOG00000009145	ENSRNOT00000012424	downstream_gene_variant	MODIFIER	-	-	-	ISIAH	yes	yes	yes	Klf12									Klf12		Klf12
17	5931466	-	Ntrk2	ENSRNOG00000018839	ENSRNOT00000042145	downstream_gene_variant	MODIFIER	-	-	-	ISIAH	yes	yes	yes		Ntrk2	Ntrk2		Ntrk2	Ntrk2	Ntrk2			Ntrk2	Ntrk2	Ntrk2	Ntrk2
17	5931466	-	Ntrk2	ENSRNOG00000018839	ENSRNOT00000082611	downstream_gene_variant	MODIFIER	-	-	-	ISIAH	yes	yes	yes		Ntrk2	Ntrk2		Ntrk2	Ntrk2	Ntrk2			Ntrk2	Ntrk2	Ntrk2	Ntrk2
17	6910816	-	LOC681410	ENSRNOG00000039876	ENSRNOT00000061231	downstream_gene_variant	MODIFIER	-	-	-	ISIAH	yes	yes	yes
17	6912042	-	LOC681410	ENSRNOG00000039876	ENSRNOT00000061231	downstream_gene_variant	MODIFIER	-	-	-	ISIAH	yes	yes	yes
17	9328098	-	H2afy	ENSRNOG00000011523	ENSRNOT00000015632	intron_variant	MODIFIER	c.586-545G>A	-	-	ISIAH	yes	yes	yes
17	9328098	-	H2afy	ENSRNOG00000011523	ENSRNOT00000051702	intron_variant	MODIFIER	c.685+1204G>A	-	-	ISIAH	yes	yes	yes
17	10487668	-	Faf2	ENSRNOG00000017607	ENSRNOT00000064477	downstream_gene_variant	MODIFIER	-	-	-	ISIAH	yes	yes	yes
17	10487668	-	Faf2	ENSRNOG00000017607	ENSRNOT00000091837	3_prime_UTR_variant	MODIFIER	c.*894G>T	-	-	ISIAH	yes	yes	yes
17	10559838	-	Nop16	ENSRNOG00000017284	ENSRNOT00000023320	5_prime_UTR_variant	MODIFIER	c.-41C>T	-	-	ISIAH	yes	yes	yes
17	10559838	-	Higd2a	ENSRNOG00000017372	ENSRNOT00000023515	upstream_gene_variant	MODIFIER	-	-	-	ISIAH	yes	yes	yes
17	10559838	-	Cltb	ENSRNOG00000017506	ENSRNOT00000023651	downstream_gene_variant	MODIFIER	-	-	-	ISIAH	yes	yes	yes
17	10587079	-	LOC306766	ENSRNOG00000017133	ENSRNOT00000023125	5_prime_UTR_variant	MODIFIER	c.-24dup	-	-	ISIAH	yes	yes	yes
17	10685241	-	Thoc3	ENSRNOG00000000104	ENSRNOT00000000116	3_prime_UTR_variant	MODIFIER	c.*129T>A	-	-	ISIAH	yes	yes	yes
17	10685416	-	Thoc3	ENSRNOG00000000104	ENSRNOT00000000116	3_prime_UTR_variant	MODIFIER	c.*304G>A	-	-	ISIAH	yes	yes	yes
17	10685872	-	Thoc3	ENSRNOG00000000104	ENSRNOT00000000116	3_prime_UTR_variant	MODIFIER	c.*760C>A	-	-	ISIAH	yes	yes	yes
17	10756986	-	Cplx2	ENSRNOG00000000105	ENSRNOT00000000117	downstream_gene_variant	MODIFIER	-	-	-	ISIAH	yes	yes	yes										Cplx2		Cplx2
17	10756986	-	Cplx2	ENSRNOG00000000105	ENSRNOT00000091046	3_prime_UTR_variant	MODIFIER	c.*1003C>T	-	-	ISIAH	yes	yes	yes										Cplx2		Cplx2
17	10757665	-	Cplx2	ENSRNOG00000000105	ENSRNOT00000000117	downstream_gene_variant	MODIFIER	-	-	-	ISIAH	yes	yes	yes										Cplx2		Cplx2
17	10757665	-	Cplx2	ENSRNOG00000000105	ENSRNOT00000091046	3_prime_UTR_variant	MODIFIER	c.*323del	-	-	ISIAH	yes	yes	yes										Cplx2		Cplx2
17	12763811	-	Diras2	ENSRNOG00000032328	ENSRNOT00000044842	3_prime_UTR_variant	MODIFIER	c.*428G>A	-	-	ISIAH	yes	yes	yes
17	13520904	-	Sema4d	ENSRNOG00000013679	ENSRNOT00000076019	downstream_gene_variant	MODIFIER	-	-	-	ISIAH	yes	yes	yes
17	21420398	-	Elovl2	ENSRNOG00000014702	ENSRNOT00000019756	3_prime_UTR_variant	MODIFIER	c.*711del	-	-	ISIAH	yes	yes	yes
17	21421947	-	Elovl2	ENSRNOG00000014702	ENSRNOT00000019756	3_prime_UTR_variant	MODIFIER	c.*2251A>T	-	-	ISIAH	yes	yes	yes
17	76936022	-	Camk1d	ENSRNOG00000017882	ENSRNOT00000024099	3_prime_UTR_variant	MODIFIER	c.*353del	-	-	ISIAH	yes	yes	yes		Camk1d	Camk1d
17	77665635	-	Prpf18	ENSRNOG00000018396	ENSRNOT00000091554	downstream_gene_variant	MODIFIER	-	-	-	ISIAH	yes	yes	yes
17	79720701	-	Mindy3	ENSRNOG00000016955	ENSRNOT00000022986	3_prime_UTR_variant	MODIFIER	c.*633G>T	-	-	ISIAH	yes	yes	yes
18	71606848	-	Ctif	ENSRNOG00000018342	ENSRNOT00000024716	intron_variant	MODIFIER	c.616-81819G>A	-	-	ISIAH	yes	yes	yes
18	71606848	-	LOC102548286	ENSRNOG00000022572	ENSRNOT00000032563	downstream_gene_variant	MODIFIER	-	-	-	ISIAH	yes	yes	yes
18	71606848	-	Ctif	ENSRNOG00000018342	ENSRNOT00000088662	intron_variant	MODIFIER	c.1072-31541G>A	-	-	ISIAH	yes	yes	yes
18	73827526	-	Rnf165	ENSRNOG00000048824	ENSRNOT00000075580	downstream_gene_variant	MODIFIER	-	-	-	ISIAH	yes	yes	yes
18	74396104	-	Epg5	ENSRNOG00000052894	ENSRNOT00000078403	downstream_gene_variant	MODIFIER	-	-	-	ISIAH	yes	yes	yes													Epg5
2	53814416	-	Fbxo4	ENSRNOG00000015622	ENSRNOT00000020925	upstream_gene_variant	MODIFIER	-	-	-	ISIAH	yes	yes	yes
2	53814416	-	RGD1305938	ENSRNOG00000052775	ENSRNOT00000078158	3_prime_UTR_variant	MODIFIER	c.*2440C>T	-	-	ISIAH	yes	yes	yes
2	195741528	-	Snx27	ENSRNOG00000020893	ENSRNOT00000028389	3_prime_UTR_variant	MODIFIER	c.*1570	*1571del	-	ISIAH	yes	yes	yes
2	195741528	-	Snx27	ENSRNOG00000020893	ENSRNOT00000071442	3_prime_UTR_variant	MODIFIER	c.*752	*753del	-	ISIAH	yes	yes	yes
2	227719543	-	Prss12	ENSRNOG00000015353	ENSRNOT00000021116	downstream_gene_variant	MODIFIER	-	-	-	ISIAH	yes	yes	yes										Prss12
2	227719543	-	RF00399	ENSRNOG00000053898	ENSRNOT00000084360	upstream_gene_variant	MODIFIER	-	-	-	ISIAH	yes	yes	yes
2	242184442	-	Ppp3ca	ENSRNOG00000009882	ENSRNOT00000047975	3_prime_UTR_variant	MODIFIER	c.*152	*153del	-	ISIAH	yes	yes	yes		Ppp3ca				Ppp3ca				Ppp3ca		Ppp3ca	Ppp3ca
20	3430255	-	Flot1	ENSRNOG00000000826	ENSRNOT00000077092	upstream_gene_variant	MODIFIER	-	-	-	ISIAH	yes	yes	yes
20	3430255	-	Tubb5	ENSRNOG00000061216	ENSRNOT00000079854	downstream_gene_variant	MODIFIER	-	-	-	ISIAH	yes	yes	yes										Tubb5
20	3430255	-	Flot1	ENSRNOG00000000826	ENSRNOT00000082523	upstream_gene_variant	MODIFIER	-	-	-	ISIAH	yes	yes	yes
20	3430255	-	Flot1	ENSRNOG00000000826	ENSRNOT00000083657	non_coding_transcript_exon_variant	MODIFIER	n.1579G>A	-	-	ISIAH	yes	yes	yes
20	3430255	-	Tubb5	ENSRNOG00000061216	ENSRNOT00000084917	downstream_gene_variant	MODIFIER	-	-	-	ISIAH	yes	yes	yes										Tubb5
20	4359697	-	Ager	ENSRNOG00000000439	ENSRNOT00000000508	upstream_gene_variant	MODIFIER	-	-	-	ISIAH	yes	yes	yes		Ager	Ager		Ager	Ager	Ager		Ager	Ager		Ager	Ager
20	4359697	-	Gpsm3	ENSRNOG00000000441	ENSRNOT00000000510	downstream_gene_variant	MODIFIER	-	-	-	ISIAH	yes	yes	yes
20	4359697	-	Ager	ENSRNOG00000000439	ENSRNOT00000072848	upstream_gene_variant	MODIFIER	-	-	-	ISIAH	yes	yes	yes		Ager	Ager		Ager	Ager	Ager		Ager	Ager		Ager	Ager
20	4359697	-	Ager	ENSRNOG00000000439	ENSRNOT00000077205	upstream_gene_variant	MODIFIER	-	-	-	ISIAH	yes	yes	yes		Ager	Ager		Ager	Ager	Ager		Ager	Ager		Ager	Ager
20	4359697	-	Ager	ENSRNOG00000000439	ENSRNOT00000077561	upstream_gene_variant	MODIFIER	-	-	-	ISIAH	yes	yes	yes		Ager	Ager		Ager	Ager	Ager		Ager	Ager		Ager	Ager
20	4359697	-	Pbx2	ENSRNOG00000000440	ENSRNOT00000082667	upstream_gene_variant	MODIFIER	-	-	-	ISIAH	yes	yes	yes	Pbx2
20	4359697	-	Ager	ENSRNOG00000000439	ENSRNOT00000084841	upstream_gene_variant	MODIFIER	-	-	-	ISIAH	yes	yes	yes		Ager	Ager		Ager	Ager	Ager		Ager	Ager		Ager	Ager
20	4359697	-	Ager	ENSRNOG00000000439	ENSRNOT00000085277	upstream_gene_variant	MODIFIER	-	-	-	ISIAH	yes	yes	yes		Ager	Ager		Ager	Ager	Ager		Ager	Ager		Ager	Ager
20	4359697	-	LOC103689965	ENSRNOG00000000443	ENSRNOT00000086027	intron_variant	MODIFIER	c.4564-55916G>C	-	-	ISIAH	yes	yes	yes
20	4359697	-	Ager	ENSRNOG00000000439	ENSRNOT00000089721	upstream_gene_variant	MODIFIER	-	-	-	ISIAH	yes	yes	yes		Ager	Ager		Ager	Ager	Ager		Ager	Ager		Ager	Ager
20	4359697	-	Ager	ENSRNOG00000000439	ENSRNOT00000091105	upstream_gene_variant	MODIFIER	-	-	-	ISIAH	yes	yes	yes		Ager	Ager		Ager	Ager	Ager		Ager	Ager		Ager	Ager
20	4366644	rs8170348	Agpat1	ENSRNOG00000000437	ENSRNOT00000000500	upstream_gene_variant	MODIFIER	-	-	-	ISIAH	yes	yes	yes		Agpat1	Agpat1
20	4366644	rs8170348	Rnf5	ENSRNOG00000000438	ENSRNOT00000000501	3_prime_UTR_variant	MODIFIER	c.*77C>T	-	-	ISIAH	yes	yes	yes
20	4366644	rs8170348	Ager	ENSRNOG00000000439	ENSRNOT00000000508	downstream_gene_variant	MODIFIER	-	-	-	ISIAH	yes	yes	yes		Ager	Ager		Ager	Ager	Ager		Ager	Ager		Ager	Ager
20	4366644	rs8170348	Pbx2	ENSRNOG00000000440	ENSRNOT00000000509	downstream_gene_variant	MODIFIER	-	-	-	ISIAH	yes	yes	yes	Pbx2
20	4366644	rs8170348	Ager	ENSRNOG00000000439	ENSRNOT00000072848	downstream_gene_variant	MODIFIER	-	-	-	ISIAH	yes	yes	yes		Ager	Ager		Ager	Ager	Ager		Ager	Ager		Ager	Ager
20	4366644	rs8170348	Ager	ENSRNOG00000000439	ENSRNOT00000077205	downstream_gene_variant	MODIFIER	-	-	-	ISIAH	yes	yes	yes		Ager	Ager		Ager	Ager	Ager		Ager	Ager		Ager	Ager
20	4366644	rs8170348	Ager	ENSRNOG00000000439	ENSRNOT00000077561	downstream_gene_variant	MODIFIER	-	-	-	ISIAH	yes	yes	yes		Ager	Ager		Ager	Ager	Ager		Ager	Ager		Ager	Ager
20	4366644	rs8170348	Ager	ENSRNOG00000000439	ENSRNOT00000080289	downstream_gene_variant	MODIFIER	-	-	-	ISIAH	yes	yes	yes		Ager	Ager		Ager	Ager	Ager		Ager	Ager		Ager	Ager
20	4366644	rs8170348	Ager	ENSRNOG00000000439	ENSRNOT00000084841	downstream_gene_variant	MODIFIER	-	-	-	ISIAH	yes	yes	yes		Ager	Ager		Ager	Ager	Ager		Ager	Ager		Ager	Ager
20	4366644	rs8170348	Ager	ENSRNOG00000000439	ENSRNOT00000085277	downstream_gene_variant	MODIFIER	-	-	-	ISIAH	yes	yes	yes		Ager	Ager		Ager	Ager	Ager		Ager	Ager		Ager	Ager
20	4366644	rs8170348	LOC103689965	ENSRNOG00000000443	ENSRNOT00000086027	intron_variant	MODIFIER	c.4564-62863C>T	-	-	ISIAH	yes	yes	yes
20	4366644	rs8170348	Agpat1	ENSRNOG00000000437	ENSRNOT00000088079	upstream_gene_variant	MODIFIER	-	-	-	ISIAH	yes	yes	yes		Agpat1	Agpat1
20	4366644	rs8170348	Agpat1	ENSRNOG00000000437	ENSRNOT00000088734	upstream_gene_variant	MODIFIER	-	-	-	ISIAH	yes	yes	yes		Agpat1	Agpat1
20	4366644	rs8170348	Ager	ENSRNOG00000000439	ENSRNOT00000089721	downstream_gene_variant	MODIFIER	-	-	-	ISIAH	yes	yes	yes		Ager	Ager		Ager	Ager	Ager		Ager	Ager		Ager	Ager
20	4366644	rs8170348	Ager	ENSRNOG00000000439	ENSRNOT00000091105	downstream_gene_variant	MODIFIER	-	-	-	ISIAH	yes	yes	yes		Ager	Ager		Ager	Ager	Ager		Ager	Ager		Ager	Ager
20	4366644	rs8170348	Agpat1	ENSRNOG00000000437	ENSRNOT00000091491	upstream_gene_variant	MODIFIER	-	-	-	ISIAH	yes	yes	yes		Agpat1	Agpat1
20	5414829	-	RT1-A1	ENSRNOG00000038999	ENSRNOT00000081240	intron_variant	MODIFIER	c.611-1637C>T	-	-	ISIAH	yes	yes	yes
20	5414829	-	RT1-A1	ENSRNOG00000038999	ENSRNOT00000082538	intron_variant	MODIFIER	c.335-392C>T	-	-	ISIAH	yes	yes	yes
20	5414829	-	RT1-A1	ENSRNOG00000038999	ENSRNOT00000089306	intron_variant	MODIFIER	c.581-1637C>T	-	-	ISIAH	yes	yes	yes
20	5432173	-	Vps52	ENSRNOG00000000470	ENSRNOT00000000549	3_prime_UTR_variant	MODIFIER	c.*706T>C	-	-	ISIAH	yes	yes	yes
20	5432173	-	Vps52	ENSRNOG00000000470	ENSRNOT00000092306	downstream_gene_variant	MODIFIER	-	-	-	ISIAH	yes	yes	yes
20	5432173	-	Vps52	ENSRNOG00000000470	ENSRNOT00000092458	downstream_gene_variant	MODIFIER	-	-	-	ISIAH	yes	yes	yes
20	5432231	-	Vps52	ENSRNOG00000000470	ENSRNOT00000000549	3_prime_UTR_variant	MODIFIER	c.*648T>C	-	-	ISIAH	yes	yes	yes
20	5432231	-	Vps52	ENSRNOG00000000470	ENSRNOT00000092306	downstream_gene_variant	MODIFIER	-	-	-	ISIAH	yes	yes	yes
20	5432231	-	Vps52	ENSRNOG00000000470	ENSRNOT00000092458	downstream_gene_variant	MODIFIER	-	-	-	ISIAH	yes	yes	yes
20	5432388	-	Vps52	ENSRNOG00000000470	ENSRNOT00000000549	3_prime_UTR_variant	MODIFIER	c.*491A>C	-	-	ISIAH	yes	yes	yes
20	5432388	-	Vps52	ENSRNOG00000000470	ENSRNOT00000092306	downstream_gene_variant	MODIFIER	-	-	-	ISIAH	yes	yes	yes
20	5432388	-	Vps52	ENSRNOG00000000470	ENSRNOT00000092458	downstream_gene_variant	MODIFIER	-	-	-	ISIAH	yes	yes	yes
20	5432644	-	Vps52	ENSRNOG00000000470	ENSRNOT00000000549	3_prime_UTR_variant	MODIFIER	c.*235T>C	-	-	ISIAH	yes	yes	yes
20	5432644	-	Vps52	ENSRNOG00000000470	ENSRNOT00000092306	downstream_gene_variant	MODIFIER	-	-	-	ISIAH	yes	yes	yes
20	5432644	-	Vps52	ENSRNOG00000000470	ENSRNOT00000092458	downstream_gene_variant	MODIFIER	-	-	-	ISIAH	yes	yes	yes
20	5432648	-	Vps52	ENSRNOG00000000470	ENSRNOT00000000549	3_prime_UTR_variant	MODIFIER	c.*231G>A	-	-	ISIAH	yes	yes	yes
20	5432648	-	Vps52	ENSRNOG00000000470	ENSRNOT00000092306	downstream_gene_variant	MODIFIER	-	-	-	ISIAH	yes	yes	yes
20	5432648	-	Vps52	ENSRNOG00000000470	ENSRNOT00000092458	downstream_gene_variant	MODIFIER	-	-	-	ISIAH	yes	yes	yes
20	5434811	-	RF00026	ENSRNOG00000057680	ENSRNOT00000080239	downstream_gene_variant	MODIFIER	-	-	-	ISIAH	yes	yes	yes
20	5434811	-	Vps52	ENSRNOG00000000470	ENSRNOT00000092306	non_coding_transcript_exon_variant	MODIFIER	n.219G>A	-	-	ISIAH	yes	yes	yes
20	5434811	-	Vps52	ENSRNOG00000000470	ENSRNOT00000092458	upstream_gene_variant	MODIFIER	-	-	-	ISIAH	yes	yes	yes
20	5434811	-	Vps52	ENSRNOG00000000470	ENSRNOT00000092605	downstream_gene_variant	MODIFIER	-	-	-	ISIAH	yes	yes	yes
20	5434811	-	Vps52	ENSRNOG00000000470	ENSRNOT00000092640	downstream_gene_variant	MODIFIER	-	-	-	ISIAH	yes	yes	yes
20	5439690	-	Rps18l1	ENSRNOG00000028505	ENSRNOT00000037499	upstream_gene_variant	MODIFIER	-	-	-	ISIAH	yes	yes	yes
20	5439690	-	RF00026	ENSRNOG00000057680	ENSRNOT00000080239	upstream_gene_variant	MODIFIER	-	-	-	ISIAH	yes	yes	yes
20	5439690	-	Rps18l1	ENSRNOG00000028505	ENSRNOT00000092262	upstream_gene_variant	MODIFIER	-	-	-	ISIAH	yes	yes	yes
20	5439690	-	Vps52	ENSRNOG00000000470	ENSRNOT00000092306	upstream_gene_variant	MODIFIER	-	-	-	ISIAH	yes	yes	yes
20	5439690	-	Rps18l1	ENSRNOG00000028505	ENSRNOT00000092476	upstream_gene_variant	MODIFIER	-	-	-	ISIAH	yes	yes	yes
20	5439690	-	Vps52	ENSRNOG00000000470	ENSRNOT00000092539	downstream_gene_variant	MODIFIER	-	-	-	ISIAH	yes	yes	yes
20	5439690	-	Vps52	ENSRNOG00000000470	ENSRNOT00000092605	non_coding_transcript_exon_variant	MODIFIER	n.457T>C	-	-	ISIAH	yes	yes	yes
20	5439690	-	Rps18l1	ENSRNOG00000028505	ENSRNOT00000092625	upstream_gene_variant	MODIFIER	-	-	-	ISIAH	yes	yes	yes
20	5439690	-	Vps52	ENSRNOG00000000470	ENSRNOT00000092640	non_coding_transcript_exon_variant	MODIFIER	n.219T>C	-	-	ISIAH	yes	yes	yes
20	5440829	-	Rps18l1	ENSRNOG00000028505	ENSRNOT00000037499	upstream_gene_variant	MODIFIER	-	-	-	ISIAH	yes	yes	yes
20	5440829	-	RF00026	ENSRNOG00000057680	ENSRNOT00000080239	upstream_gene_variant	MODIFIER	-	-	-	ISIAH	yes	yes	yes
20	5440829	-	Rps18l1	ENSRNOG00000028505	ENSRNOT00000092262	upstream_gene_variant	MODIFIER	-	-	-	ISIAH	yes	yes	yes
20	5440829	-	Rps18l1	ENSRNOG00000028505	ENSRNOT00000092273	upstream_gene_variant	MODIFIER	-	-	-	ISIAH	yes	yes	yes
20	5440829	-	Rps18l1	ENSRNOG00000028505	ENSRNOT00000092476	upstream_gene_variant	MODIFIER	-	-	-	ISIAH	yes	yes	yes
20	5440829	-	Vps52	ENSRNOG00000000470	ENSRNOT00000092539	upstream_gene_variant	MODIFIER	-	-	-	ISIAH	yes	yes	yes
20	5440829	-	Vps52	ENSRNOG00000000470	ENSRNOT00000092605	upstream_gene_variant	MODIFIER	-	-	-	ISIAH	yes	yes	yes
20	5440829	-	Rps18l1	ENSRNOG00000028505	ENSRNOT00000092625	upstream_gene_variant	MODIFIER	-	-	-	ISIAH	yes	yes	yes
20	5440829	-	Vps52	ENSRNOG00000000470	ENSRNOT00000092640	upstream_gene_variant	MODIFIER	-	-	-	ISIAH	yes	yes	yes
20	5455331	-	Pfdn6	ENSRNOG00000000473	ENSRNOT00000000553	upstream_gene_variant	MODIFIER	-	-	-	ISIAH	yes	yes	yes
20	5455331	-	Rgl2	ENSRNOG00000000474	ENSRNOT00000000554	downstream_gene_variant	MODIFIER	-	-	-	ISIAH	yes	yes	yes
20	5455331	-	Rgl2	ENSRNOG00000000474	ENSRNOT00000092372	downstream_gene_variant	MODIFIER	-	-	-	ISIAH	yes	yes	yes
20	5455331	-	Rgl2	ENSRNOG00000000474	ENSRNOT00000092380	downstream_gene_variant	MODIFIER	-	-	-	ISIAH	yes	yes	yes
20	5455331	-	Pfdn6	ENSRNOG00000000473	ENSRNOT00000092555	upstream_gene_variant	MODIFIER	-	-	-	ISIAH	yes	yes	yes
20	5455331	-	Pfdn6	ENSRNOG00000000473	ENSRNOT00000092676	upstream_gene_variant	MODIFIER	-	-	-	ISIAH	yes	yes	yes
20	5455331	-	Pfdn6	ENSRNOG00000000473	ENSRNOT00000092723	upstream_gene_variant	MODIFIER	-	-	-	ISIAH	yes	yes	yes
20	5455331	-	Rgl2	ENSRNOG00000000474	ENSRNOT00000092727	downstream_gene_variant	MODIFIER	-	-	-	ISIAH	yes	yes	yes
20	5464100	-	Tapbp	ENSRNOG00000029500	ENSRNOT00000044975	downstream_gene_variant	MODIFIER	-	-	-	ISIAH	yes	yes	yes
20	5464100	-	Rgl2	ENSRNOG00000000474	ENSRNOT00000092234	upstream_gene_variant	MODIFIER	-	-	-	ISIAH	yes	yes	yes
20	5464100	-	AC128962.1	ENSRNOG00000061991	ENSRNOT00000092309	upstream_gene_variant	MODIFIER	-	-	-	ISIAH	yes	yes	yes
20	5464100	-	Rgl2	ENSRNOG00000000474	ENSRNOT00000092380	upstream_gene_variant	MODIFIER	-	-	-	ISIAH	yes	yes	yes
20	5464100	-	Rgl2	ENSRNOG00000000474	ENSRNOT00000092702	downstream_gene_variant	MODIFIER	-	-	-	ISIAH	yes	yes	yes
20	5464100	-	Rgl2	ENSRNOG00000000474	ENSRNOT00000092727	upstream_gene_variant	MODIFIER	-	-	-	ISIAH	yes	yes	yes
20	6548416	-	Ppil1	ENSRNOG00000000523	ENSRNOT00000068527	intron_variant	MODIFIER	c.218-31337G>A	-	-	ISIAH	yes	yes	yes
20	6548416	-	Ppil1	ENSRNOG00000000523	ENSRNOT00000093253	intron_variant	MODIFIER	c.212-31331G>A	-	-	ISIAH	yes	yes	yes
20	6548416	-	Lemd2	ENSRNOG00000025864	ENSRNOT00000093645	downstream_gene_variant	MODIFIER	-	-	-	ISIAH	yes	yes	yes
20	6548416	-	Lemd2	ENSRNOG00000025864	ENSRNOT00000093711	upstream_gene_variant	MODIFIER	-	-	-	ISIAH	yes	yes	yes
20	6961082	-	Mtch1	ENSRNOG00000000527	ENSRNOT00000093164	upstream_gene_variant	MODIFIER	-	-	-	ISIAH	yes	yes	yes
20	6961082	-	Mtch1	ENSRNOG00000000527	ENSRNOT00000093172	upstream_gene_variant	MODIFIER	-	-	-	ISIAH	yes	yes	yes
20	6961082	-	Mtch1	ENSRNOG00000000527	ENSRNOT00000093697	upstream_gene_variant	MODIFIER	-	-	-	ISIAH	yes	yes	yes
20	7141144	-	Hmga1	ENSRNOG00000000488	ENSRNOT00000000580	downstream_gene_variant	MODIFIER	-	-	-	ISIAH	yes	yes	yes	Hmga1	Hmga1
20	7141144	-	Smim29	ENSRNOG00000054374	ENSRNOT00000078918	5_prime_UTR_variant	MODIFIER	c.-85G>A	-	-	ISIAH	yes	yes	yes
20	8309502	-	Rnf8	ENSRNOG00000047171	ENSRNOT00000065629	3_prime_UTR_variant	MODIFIER	c.*49C>A	-	-	ISIAH	yes	yes	yes										Rnf8
20	8309502	-	Rnf8	ENSRNOG00000047171	ENSRNOT00000081715	downstream_gene_variant	MODIFIER	-	-	-	ISIAH	yes	yes	yes										Rnf8
20	8309502	-	Cmtr1	ENSRNOG00000000532	ENSRNOT00000083108	upstream_gene_variant	MODIFIER	-	-	-	ISIAH	yes	yes	yes
20	8900374	-	Btbd9	ENSRNOG00000000540	ENSRNOT00000000649	downstream_gene_variant	MODIFIER	-	-	-	ISIAH	yes	yes	yes										Btbd9
20	12099603	rs107119698	Adarb1	ENSRNOG00000001227	ENSRNOT00000001642	3_prime_UTR_variant	MODIFIER	c.*2468A>C	-	-	ISIAH	yes	yes	yes		Adarb1			Adarb1					Adarb1			Adarb1
20	12099603	rs107119698	Adarb1	ENSRNOG00000001227	ENSRNOT00000083851	3_prime_UTR_variant	MODIFIER	c.*2468A>C	-	-	ISIAH	yes	yes	yes		Adarb1			Adarb1					Adarb1			Adarb1
20	46522057	-	Foxo3	ENSRNOG00000000299	ENSRNOT00000000327	downstream_gene_variant	MODIFIER	-	-	-	ISIAH	yes	yes	yes		Foxo3			Foxo3	Foxo3	Foxo3		Foxo3	Foxo3		Foxo3	Foxo3
20	46522057	-	AABR07045405.1	ENSRNOG00000059487	ENSRNOT00000077765	downstream_gene_variant	MODIFIER	-	-	-	ISIAH	yes	yes	yes
20	47560453	-	Sec63	ENSRNOG00000000314	ENSRNOT00000036365	3_prime_UTR_variant	MODIFIER	c.*672G>A	-	-	ISIAH	yes	yes	yes
20	47560453	-	Sec63	ENSRNOG00000000314	ENSRNOT00000087718	downstream_gene_variant	MODIFIER	-	-	-	ISIAH	yes	yes	yes
20	47733382	-	AC132752.2	ENSRNOG00000060837	ENSRNOT00000091125	non_coding_transcript_exon_variant	MODIFIER	n.195C>T	-	-	ISIAH	yes	yes	yes
3	13752363	-	Gapvd1	ENSRNOG00000017925	ENSRNOT00000066961	downstream_gene_variant	MODIFIER	-	-	-	ISIAH	yes	yes	yes
3	15058832	-	Dab2ip	ENSRNOG00000055226	ENSRNOT00000080760	downstream_gene_variant	MODIFIER	-	-	-	ISIAH	yes	yes	yes		Dab2ip
3	15058832	-	Dab2ip	ENSRNOG00000055226	ENSRNOT00000083134	3_prime_UTR_variant	MODIFIER	c.*1272C>T	-	-	ISIAH	yes	yes	yes		Dab2ip
3	15058832	-	Dab2ip	ENSRNOG00000055226	ENSRNOT00000090735	3_prime_UTR_variant	MODIFIER	c.*387C>T	-	-	ISIAH	yes	yes	yes		Dab2ip
3	71262901	-	Fam171b	ENSRNOG00000004783	ENSRNOT00000006504	downstream_gene_variant	MODIFIER	-	-	-	ISIAH	yes	yes	yes
3	71263674	-	Fam171b	ENSRNOG00000004783	ENSRNOT00000006504	downstream_gene_variant	MODIFIER	-	-	-	ISIAH	yes	yes	yes
3	81853175	-	Syt13	ENSRNOG00000008000	ENSRNOT00000011459	3_prime_UTR_variant	MODIFIER	c.*727dup	-	-	ISIAH	yes	yes	yes										Syt13
3	82095717	-	Tspan18	ENSRNOG00000008758	ENSRNOT00000011650	downstream_gene_variant	MODIFIER	-	-	-	ISIAH	yes	yes	yes										Tspan18		Tspan18
3	82095717	-	Tp53i11	ENSRNOG00000008738	ENSRNOT00000057001	3_prime_UTR_variant	MODIFIER	c.*517del	-	-	ISIAH	yes	yes	yes
3	82095794	-	Tspan18	ENSRNOG00000008758	ENSRNOT00000011650	downstream_gene_variant	MODIFIER	-	-	-	ISIAH	yes	yes	yes										Tspan18		Tspan18
3	82095794	-	Tp53i11	ENSRNOG00000008738	ENSRNOT00000057001	3_prime_UTR_variant	MODIFIER	c.*588C>G	-	-	ISIAH	yes	yes	yes
3	118051216	-	Secisbp2l	ENSRNOG00000008629	ENSRNOT00000011551	5_prime_UTR_variant	MODIFIER	c.-65dup	-	-	ISIAH	yes	yes	yes
3	127531596	-	Tmx4	ENSRNOG00000024852	ENSRNOT00000034567	3_prime_UTR_variant	MODIFIER	c.*636del	-	-	ISIAH	yes	yes	yes
3	138621356	-	Dzank1	ENSRNOG00000007440	ENSRNOT00000029701	downstream_gene_variant	MODIFIER	-	-	-	ISIAH	yes	yes	yes
3	138622014	-	Dzank1	ENSRNOG00000007440	ENSRNOT00000029701	downstream_gene_variant	MODIFIER	-	-	-	ISIAH	yes	yes	yes
4	149267409	-	Cxcl12	ENSRNOG00000013589	ENSRNOT00000066670	intron_variant	MODIFIER	c.266+1098del	-	-	ISIAH	yes	yes	yes		Cxcl12	Cxcl12		Cxcl12
4	152089915	-	Erc1	ENSRNOG00000009264	ENSRNOT00000012397	downstream_gene_variant	MODIFIER	-	-	-	ISIAH	yes	yes	yes
4	152089915	-	Erc1	ENSRNOG00000009264	ENSRNOT00000091473	3_prime_UTR_variant	MODIFIER	c.*2232del	-	-	ISIAH	yes	yes	yes
4	157267458	rs106006669	Grcc10	ENSRNOG00000025810	ENSRNOT00000019570	upstream_gene_variant	MODIFIER	-	-	-	ISIAH	yes	yes	yes										Grcc10
4	157267458	rs106006669	Ptpn6	ENSRNOG00000014294	ENSRNOT00000065416	upstream_gene_variant	MODIFIER	-	-	-	ISIAH	yes	yes	yes
4	157267458	rs106006669	RF00066	ENSRNOG00000054975	ENSRNOT00000086001	upstream_gene_variant	MODIFIER	-	-	-	ISIAH	yes	yes	yes
4	157267458	rs106006669	LOC100911672	ENSRNOG00000060594	ENSRNOT00000088895	downstream_gene_variant	MODIFIER	-	-	-	ISIAH	yes	yes	yes
5	5297013	-	Tram1	ENSRNOG00000007892	ENSRNOT00000010481	3_prime_UTR_variant	MODIFIER	c.*1150G>A	-	-	ISIAH	yes	yes	yes
5	5297013	-	Tram1	ENSRNOG00000007892	ENSRNOT00000045373	intron_variant	MODIFIER	c.1005-2170G>A	-	-	ISIAH	yes	yes	yes
5	59605697	-	Rnf38	ENSRNOG00000013956	ENSRNOT00000060203	downstream_gene_variant	MODIFIER	-	-	-	ISIAH	yes	yes	yes
5	59605697	-	Rnf38	ENSRNOG00000013956	ENSRNOT00000077367	downstream_gene_variant	MODIFIER	-	-	-	ISIAH	yes	yes	yes
5	59605697	-	Rnf38	ENSRNOG00000013956	ENSRNOT00000091944	downstream_gene_variant	MODIFIER	-	-	-	ISIAH	yes	yes	yes
5	60598626	-	Fbxo10	ENSRNOG00000012634	ENSRNOT00000093027	upstream_gene_variant	MODIFIER	-	-	-	ISIAH	yes	yes	yes
5	60598626	-	Fbxo10	ENSRNOG00000012634	ENSRNOT00000093115	downstream_gene_variant	MODIFIER	-	-	-	ISIAH	yes	yes	yes
5	63118167	-	Tgfbr1	ENSRNOG00000007036	ENSRNOT00000009452	3_prime_UTR_variant	MODIFIER	c.*2663G>A	-	-	ISIAH	yes	yes	yes		Tgfbr1	Tgfbr1
5	63118167	-	Tgfbr1	ENSRNOG00000007036	ENSRNOT00000081090	downstream_gene_variant	MODIFIER	-	-	-	ISIAH	yes	yes	yes		Tgfbr1	Tgfbr1
5	64849103	-	Tmem246	ENSRNOG00000006800	ENSRNOT00000008883	3_prime_UTR_variant	MODIFIER	c.*81G>C	-	-	ISIAH	yes	yes	yes										Tmem246		Tmem246
5	104941207	-	Rraga	ENSRNOG00000007051	ENSRNOT00000009225	5_prime_UTR_variant	MODIFIER	c.-88C>A	-	-	ISIAH	yes	yes	yes
5	105340714	-	Slc24a2	ENSRNOG00000008169	ENSRNOT00000010827	3_prime_UTR_variant	MODIFIER	c.*2212C>T	-	-	ISIAH	yes	yes	yes
5	105340714	-	Slc24a2	ENSRNOG00000008169	ENSRNOT00000083373	downstream_gene_variant	MODIFIER	-	-	-	ISIAH	yes	yes	yes
5	144294884	-	Trappc3	ENSRNOG00000010550	ENSRNOT00000014383	3_prime_UTR_variant	MODIFIER	c.*197dup	-	-	ISIAH	yes	yes	yes													Trappc3
5	145092555	-	Sfpq	ENSRNOG00000058461	ENSRNOT00000084202	downstream_gene_variant	MODIFIER	-	-	-	ISIAH	yes	yes	yes	Sfpq												Sfpq
5	145185401	-	Tmem35b	ENSRNOG00000028083	ENSRNOT00000038888	upstream_gene_variant	MODIFIER	-	-	-	ISIAH	yes	yes	yes													Tmem35b
5	145304350	-	Dlgap3	ENSRNOG00000014302	ENSRNOT00000019214	3_prime_UTR_variant	MODIFIER	c.*464C>T	-	-	ISIAH	yes	yes	yes													Dlgap3
5	147743712	-	Hdac1	ENSRNOG00000009568	ENSRNOT00000012854	5_prime_UTR_variant	MODIFIER	c.-7G>T	-	-	ISIAH	yes	yes	yes	Hdac1	Hdac1	Hdac1		Hdac1	Hdac1			Hdac1	Hdac1		Hdac1	Hdac1
5	147811764	-	Dcdc2b	ENSRNOG00000048876	ENSRNOT00000071940	downstream_gene_variant	MODIFIER	-	-	-	ISIAH	yes	yes	yes
5	147811764	-	Tmem234	ENSRNOG00000049326	ENSRNOT00000074235	downstream_gene_variant	MODIFIER	-	-	-	ISIAH	yes	yes	yes
5	173264155	-	Aurkaip1	ENSRNOG00000018691	ENSRNOT00000025531	intron_variant	MODIFIER	c.654-505dup	-	-	ISIAH	yes	yes	yes
5	173264155	-	Aurkaip1	ENSRNOG00000018691	ENSRNOT00000089936	downstream_gene_variant	MODIFIER	-	-	-	ISIAH	yes	yes	yes
6	24184053	-	Lbh	ENSRNOG00000039902	ENSRNOT00000061284	downstream_gene_variant	MODIFIER	-	-	-	ISIAH	yes	yes	yes
6	24184053	-	Lbh	ENSRNOG00000039902	ENSRNOT00000091904	downstream_gene_variant	MODIFIER	-	-	-	ISIAH	yes	yes	yes
6	28679014	-	Ncoa1	ENSRNOG00000004068	ENSRNOT00000068531	intron_variant	MODIFIER	c.4057-611del	-	-	ISIAH	yes	yes	yes	Ncoa1
6	28679014	-	Ncoa1	ENSRNOG00000004068	ENSRNOT00000091659	3_prime_UTR_variant	MODIFIER	c.*866del	-	-	ISIAH	yes	yes	yes	Ncoa1
6	48017071	-	Eipr1	ENSRNOG00000009285	ENSRNOT00000060185	upstream_gene_variant	MODIFIER	-	-	-	ISIAH	yes	yes	yes										Eipr1
6	48021761	-	Trappc12	ENSRNOG00000009039	ENSRNOT00000029859	upstream_gene_variant	MODIFIER	-	-	-	ISIAH	yes	yes	yes
6	48021761	-	Eipr1	ENSRNOG00000009285	ENSRNOT00000060185	upstream_gene_variant	MODIFIER	-	-	-	ISIAH	yes	yes	yes										Eipr1
6	138352536	-	AABR07065625.1	ENSRNOG00000034190	ENSRNOT00000006888	intron_variant	MODIFIER	c.318-51689dup	-	-	ISIAH	yes	yes	yes
6	138352536	-	AABR07065625.1	ENSRNOG00000034190	ENSRNOT00000040702	intron_variant	MODIFIER	c.368-49381dup	-	-	ISIAH	yes	yes	yes
6	138352536	-	LOC103693608	ENSRNOG00000049965	ENSRNOT00000043210	downstream_gene_variant	MODIFIER	-	-	-	ISIAH	yes	yes	yes
6	138352536	-	AABR07065625.1	ENSRNOG00000034190	ENSRNOT00000066209	intron_variant	MODIFIER	c.328-57654dup	-	-	ISIAH	yes	yes	yes
6	138352536	-	AABR07065625.1	ENSRNOG00000034190	ENSRNOT00000082921	intron_variant	MODIFIER	c.358-57654dup	-	-	ISIAH	yes	yes	yes
6	138352536	-	AABR07065625.1	ENSRNOG00000034190	ENSRNOT00000084892	intron_variant	MODIFIER	c.421+2617dup	-	-	ISIAH	yes	yes	yes
7	72326435	-	Tspyl5	ENSRNOG00000006278	ENSRNOT00000008227	downstream_gene_variant	MODIFIER	-	-	-	ISIAH	yes	yes	yes
7	76200328	-	Grhl2	ENSRNOG00000007000	ENSRNOT00000009337	downstream_gene_variant	MODIFIER	-	-	-	ISIAH	yes	yes	yes
7	76200328	-	Ncald	ENSRNOG00000042978	ENSRNOT00000064513	3_prime_UTR_variant	MODIFIER	c.*1476C>T	-	-	ISIAH	yes	yes	yes
7	76200328	-	Ncald	ENSRNOG00000042978	ENSRNOT00000080024	3_prime_UTR_variant	MODIFIER	c.*1476C>T	-	-	ISIAH	yes	yes	yes
7	76201182	-	Grhl2	ENSRNOG00000007000	ENSRNOT00000009337	downstream_gene_variant	MODIFIER	-	-	-	ISIAH	yes	yes	yes
7	76201182	-	Ncald	ENSRNOG00000042978	ENSRNOT00000064513	3_prime_UTR_variant	MODIFIER	c.*620	*621dup	-	ISIAH	yes	yes	yes
7	76201182	-	Ncald	ENSRNOG00000042978	ENSRNOT00000080024	3_prime_UTR_variant	MODIFIER	c.*620	*621dup	-	ISIAH	yes	yes	yes
7	76748101	-	Rrm2b	ENSRNOG00000025454	ENSRNOT00000033704	downstream_gene_variant	MODIFIER	-	-	-	ISIAH	yes	yes	yes													Rrm2b
7	76749987	-	Rrm2b	ENSRNOG00000025454	ENSRNOT00000033704	downstream_gene_variant	MODIFIER	-	-	-	ISIAH	yes	yes	yes													Rrm2b
7	77346643	-	Azin1	ENSRNOG00000005333	ENSRNOT00000007999	3_prime_UTR_variant	MODIFIER	c.*1217dup	-	-	ISIAH	yes	yes	yes
7	77346643	-	Azin1	ENSRNOG00000005333	ENSRNOT00000079644	3_prime_UTR_variant	MODIFIER	c.*1217dup	-	-	ISIAH	yes	yes	yes
7	78593695	-	Rims2	ENSRNOG00000004201	ENSRNOT00000006393	downstream_gene_variant	MODIFIER	-	-	-	ISIAH	yes	yes	yes
7	78593695	-	Rims2	ENSRNOG00000004201	ENSRNOT00000039984	3_prime_UTR_variant	MODIFIER	c.*2095	*2096insGT	-	ISIAH	yes	yes	yes
7	78593695	-	Rims2	ENSRNOG00000004201	ENSRNOT00000043079	downstream_gene_variant	MODIFIER	-	-	-	ISIAH	yes	yes	yes
7	78593695	-	Rims2	ENSRNOG00000004201	ENSRNOT00000050753	downstream_gene_variant	MODIFIER	-	-	-	ISIAH	yes	yes	yes
7	83358200	-	Eny2	ENSRNOG00000004681	ENSRNOT00000006402	downstream_gene_variant	MODIFIER	-	-	-	ISIAH	yes	yes	yes
7	114326588	-	Chrac1	ENSRNOG00000009103	ENSRNOT00000012121	3_prime_UTR_variant	MODIFIER	c.*95dup	-	-	ISIAH	yes	yes	yes
7	114997153	-	Ptp4a3	ENSRNOG00000007628	ENSRNOT00000010224	5_prime_UTR_variant	MODIFIER	c.-440G>A	-	-	ISIAH	yes	yes	yes
7	117419004	-	Sharpin	ENSRNOG00000012812	ENSRNOT00000018031	upstream_gene_variant	MODIFIER	-	-	-	ISIAH	yes	yes	yes
7	117419004	-	Wdr97	ENSRNOG00000033520	ENSRNOT00000049198	upstream_gene_variant	MODIFIER	-	-	-	ISIAH	yes	yes	yes
7	117707136	-	Tonsl	ENSRNOG00000014703	ENSRNOT00000019754	upstream_gene_variant	MODIFIER	-	-	-	ISIAH	yes	yes	yes
7	117707136	-	Cyhr1	ENSRNOG00000014811	ENSRNOT00000019853	downstream_gene_variant	MODIFIER	-	-	-	ISIAH	yes	yes	yes										Cyhr1
7	117707136	-	Cyhr1	ENSRNOG00000014811	ENSRNOT00000077172	downstream_gene_variant	MODIFIER	-	-	-	ISIAH	yes	yes	yes										Cyhr1
7	117707136	-	Cyhr1	ENSRNOG00000014811	ENSRNOT00000088696	3_prime_UTR_variant	MODIFIER	c.*2032G>A	-	-	ISIAH	yes	yes	yes										Cyhr1
7	117707136	-	Cyhr1	ENSRNOG00000014811	ENSRNOT00000092930	downstream_gene_variant	MODIFIER	-	-	-	ISIAH	yes	yes	yes										Cyhr1
7	117707136	-	Cyhr1	ENSRNOG00000014811	ENSRNOT00000093083	downstream_gene_variant	MODIFIER	-	-	-	ISIAH	yes	yes	yes										Cyhr1
7	117709474	-	Cyhr1	ENSRNOG00000014811	ENSRNOT00000077172	downstream_gene_variant	MODIFIER	-	-	-	ISIAH	yes	yes	yes										Cyhr1
7	117709474	-	Cyhr1	ENSRNOG00000014811	ENSRNOT00000092930	downstream_gene_variant	MODIFIER	-	-	-	ISIAH	yes	yes	yes										Cyhr1
7	117723996	-	Cyhr1	ENSRNOG00000014811	ENSRNOT00000019853	upstream_gene_variant	MODIFIER	-	-	-	ISIAH	yes	yes	yes										Cyhr1
7	117723996	-	Cyhr1	ENSRNOG00000014811	ENSRNOT00000019876	upstream_gene_variant	MODIFIER	-	-	-	ISIAH	yes	yes	yes										Cyhr1
7	117723996	-	Cyhr1	ENSRNOG00000014811	ENSRNOT00000077172	upstream_gene_variant	MODIFIER	-	-	-	ISIAH	yes	yes	yes										Cyhr1
7	117723996	-	Cyhr1	ENSRNOG00000014811	ENSRNOT00000088696	upstream_gene_variant	MODIFIER	-	-	-	ISIAH	yes	yes	yes										Cyhr1
7	117723996	-	Cyhr1	ENSRNOG00000014811	ENSRNOT00000092789	upstream_gene_variant	MODIFIER	-	-	-	ISIAH	yes	yes	yes										Cyhr1
7	117723996	-	Kifc2	ENSRNOG00000060123	ENSRNOT00000092873	non_coding_transcript_exon_variant	MODIFIER	n.275G>A	-	-	ISIAH	yes	yes	yes
7	117723996	-	Kifc2	ENSRNOG00000060123	ENSRNOT00000092875	upstream_gene_variant	MODIFIER	-	-	-	ISIAH	yes	yes	yes
7	117723996	-	Kifc2	ENSRNOG00000060123	ENSRNOT00000092888	upstream_gene_variant	MODIFIER	-	-	-	ISIAH	yes	yes	yes
7	117723996	-	Kifc2	ENSRNOG00000060123	ENSRNOT00000092983	upstream_gene_variant	MODIFIER	-	-	-	ISIAH	yes	yes	yes
7	117723996	-	Kifc2	ENSRNOG00000060123	ENSRNOT00000093041	upstream_gene_variant	MODIFIER	-	-	-	ISIAH	yes	yes	yes
7	117723996	-	Kifc2	ENSRNOG00000060123	ENSRNOT00000093044	upstream_gene_variant	MODIFIER	-	-	-	ISIAH	yes	yes	yes
7	117723996	-	Kifc2	ENSRNOG00000060123	ENSRNOT00000093082	upstream_gene_variant	MODIFIER	-	-	-	ISIAH	yes	yes	yes
7	117723996	-	Cyhr1	ENSRNOG00000014811	ENSRNOT00000093083	upstream_gene_variant	MODIFIER	-	-	-	ISIAH	yes	yes	yes										Cyhr1
7	117726593	-	Cyhr1	ENSRNOG00000014811	ENSRNOT00000019853	upstream_gene_variant	MODIFIER	-	-	-	ISIAH	yes	yes	yes										Cyhr1
7	117726593	-	Cyhr1	ENSRNOG00000014811	ENSRNOT00000019876	upstream_gene_variant	MODIFIER	-	-	-	ISIAH	yes	yes	yes										Cyhr1
7	117726593	-	Foxh1	ENSRNOG00000015371	ENSRNOT00000020696	downstream_gene_variant	MODIFIER	-	-	-	ISIAH	yes	yes	yes	Foxh1
7	117726593	-	Cyhr1	ENSRNOG00000014811	ENSRNOT00000092789	upstream_gene_variant	MODIFIER	-	-	-	ISIAH	yes	yes	yes										Cyhr1
7	117726593	-	Kifc2	ENSRNOG00000060123	ENSRNOT00000092873	non_coding_transcript_exon_variant	MODIFIER	n.1397A>T	-	-	ISIAH	yes	yes	yes
7	117726593	-	Kifc2	ENSRNOG00000060123	ENSRNOT00000092875	upstream_gene_variant	MODIFIER	-	-	-	ISIAH	yes	yes	yes
7	117726593	-	Kifc2	ENSRNOG00000060123	ENSRNOT00000092888	upstream_gene_variant	MODIFIER	-	-	-	ISIAH	yes	yes	yes
7	117726593	-	Foxh1	ENSRNOG00000015371	ENSRNOT00000092917	downstream_gene_variant	MODIFIER	-	-	-	ISIAH	yes	yes	yes	Foxh1
7	117726593	-	Kifc2	ENSRNOG00000060123	ENSRNOT00000092983	non_coding_transcript_exon_variant	MODIFIER	n.189A>T	-	-	ISIAH	yes	yes	yes
7	117726593	-	Kifc2	ENSRNOG00000060123	ENSRNOT00000093041	downstream_gene_variant	MODIFIER	-	-	-	ISIAH	yes	yes	yes
7	117726593	-	Kifc2	ENSRNOG00000060123	ENSRNOT00000093044	upstream_gene_variant	MODIFIER	-	-	-	ISIAH	yes	yes	yes
7	117726593	-	Kifc2	ENSRNOG00000060123	ENSRNOT00000093082	downstream_gene_variant	MODIFIER	-	-	-	ISIAH	yes	yes	yes
7	117726593	-	Cyhr1	ENSRNOG00000014811	ENSRNOT00000093083	upstream_gene_variant	MODIFIER	-	-	-	ISIAH	yes	yes	yes										Cyhr1
7	117726593	-	Kifc2	ENSRNOG00000060123	ENSRNOT00000093128	3_prime_UTR_variant,NMD_transcript_variant	MODIFIER	c.*804A>T	-	-	ISIAH	yes	yes	yes
7	117752684	-	Ppp1r16a	ENSRNOG00000015450	ENSRNOT00000020768	5_prime_UTR_variant	MODIFIER	c.-496G>A	-	-	ISIAH	yes	yes	yes
7	117779879	-	Lrrc14	ENSRNOG00000016128	ENSRNOT00000021673	downstream_gene_variant	MODIFIER	-	-	-	ISIAH	yes	yes	yes
7	117779879	-	Lrrc14	ENSRNOG00000016128	ENSRNOT00000077562	downstream_gene_variant	MODIFIER	-	-	-	ISIAH	yes	yes	yes
7	117780076	-	Lrrc14	ENSRNOG00000016128	ENSRNOT00000021673	downstream_gene_variant	MODIFIER	-	-	-	ISIAH	yes	yes	yes
7	117780076	-	Lrrc14	ENSRNOG00000016128	ENSRNOT00000077562	downstream_gene_variant	MODIFIER	-	-	-	ISIAH	yes	yes	yes
7	118155232	-	Rbfox2	ENSRNOG00000004688	ENSRNOT00000066431	downstream_gene_variant	MODIFIER	-	-	-	ISIAH	yes	yes	yes
7	118155232	-	Rbfox2	ENSRNOG00000004688	ENSRNOT00000090370	downstream_gene_variant	MODIFIER	-	-	-	ISIAH	yes	yes	yes
7	119891353	-	Elfn2	ENSRNOG00000007934	ENSRNOT00000010609	downstream_gene_variant	MODIFIER	-	-	-	ISIAH	yes	yes	yes
7	119892234	-	Elfn2	ENSRNOG00000007934	ENSRNOT00000010609	downstream_gene_variant	MODIFIER	-	-	-	ISIAH	yes	yes	yes
7	119893000	-	Elfn2	ENSRNOG00000007934	ENSRNOT00000010609	downstream_gene_variant	MODIFIER	-	-	-	ISIAH	yes	yes	yes
8	14269160	-	Slc36a4	ENSRNOG00000011455	ENSRNOT00000015383	3_prime_UTR_variant	MODIFIER	-	-	-	ISIAH	yes	yes	yes
8	14270232	-	Slc36a4	ENSRNOG00000011455	ENSRNOT00000015383	downstream_gene_variant	MODIFIER	-	-	-	ISIAH	yes	yes	yes
8	14417258	-	Fat3	ENSRNOG00000011585	ENSRNOT00000015977	downstream_gene_variant	MODIFIER	-	-	-	ISIAH	yes	yes	yes
8	22648489	-	Smarca4	ENSRNOG00000009271	ENSRNOT00000013165	5_prime_UTR_variant	MODIFIER	c.-156C>T	-	-	ISIAH	yes	yes	yes	Smarca4	Smarca4								Smarca4
8	23085637	-	Zfp653	ENSRNOG00000014065	ENSRNOT00000018874	upstream_gene_variant	MODIFIER	-	-	-	ISIAH	yes	yes	yes	Zfp653
8	23085637	-	Ecsit	ENSRNOG00000014128	ENSRNOT00000019115	3_prime_UTR_variant	MODIFIER	c.*35G>A	-	-	ISIAH	yes	yes	yes
8	26476435	rs8156380	Sept7	ENSRNOG00000006545	ENSRNOT00000008838	downstream_gene_variant	MODIFIER	-	-	-	ISIAH	yes	yes	yes
8	26476435	rs8156380	Sept7	ENSRNOG00000006545	ENSRNOT00000063967	3_prime_UTR_variant	MODIFIER	c.*847T>A	-	-	ISIAH	yes	yes	yes
8	26476435	rs8156380	Sept7	ENSRNOG00000006545	ENSRNOT00000081574	downstream_gene_variant	MODIFIER	-	-	-	ISIAH	yes	yes	yes
8	26757837	-	Eepd1	ENSRNOG00000006931	ENSRNOT00000009342	3_prime_UTR_variant	MODIFIER	c.*11del	-	-	ISIAH	yes	yes	yes
8	27795075	-	B3gat1	ENSRNOG00000007142	ENSRNOT00000009825	5_prime_UTR_variant	MODIFIER	c.-6G>T	-	-	ISIAH	yes	yes	yes										B3gat1		B3gat1
8	27796264	-	B3gat1	ENSRNOG00000007142	ENSRNOT00000009825	intron_variant	MODIFIER	c.151+889G>A	-	-	ISIAH	yes	yes	yes										B3gat1		B3gat1
8	27796820	-	B3gat1	ENSRNOG00000007142	ENSRNOT00000009825	intron_variant	MODIFIER	c.151+1445G>A	-	-	ISIAH	yes	yes	yes										B3gat1		B3gat1
8	27796848	-	B3gat1	ENSRNOG00000007142	ENSRNOT00000009825	intron_variant	MODIFIER	c.151+1473C>T	-	-	ISIAH	yes	yes	yes										B3gat1		B3gat1
8	27797170	-	B3gat1	ENSRNOG00000007142	ENSRNOT00000009825	intron_variant	MODIFIER	c.151+1795C>T	-	-	ISIAH	yes	yes	yes										B3gat1		B3gat1
8	27797282	-	B3gat1	ENSRNOG00000007142	ENSRNOT00000009825	intron_variant	MODIFIER	c.152-1758C>T	-	-	ISIAH	yes	yes	yes										B3gat1		B3gat1
8	27797432	-	B3gat1	ENSRNOG00000007142	ENSRNOT00000009825	intron_variant	MODIFIER	c.152-1608C>T	-	-	ISIAH	yes	yes	yes										B3gat1		B3gat1
8	27797489	-	B3gat1	ENSRNOG00000007142	ENSRNOT00000009825	intron_variant	MODIFIER	c.152-1551C>T	-	-	ISIAH	yes	yes	yes										B3gat1		B3gat1
8	27797669	-	B3gat1	ENSRNOG00000007142	ENSRNOT00000009825	intron_variant	MODIFIER	c.152-1371C>T	-	-	ISIAH	yes	yes	yes										B3gat1		B3gat1
8	27798354	-	B3gat1	ENSRNOG00000007142	ENSRNOT00000009825	intron_variant	MODIFIER	c.152-686A>G	-	-	ISIAH	yes	yes	yes										B3gat1		B3gat1
8	27798373	-	B3gat1	ENSRNOG00000007142	ENSRNOT00000009825	intron_variant	MODIFIER	c.152-667A>G	-	-	ISIAH	yes	yes	yes										B3gat1		B3gat1
8	27798637	-	B3gat1	ENSRNOG00000007142	ENSRNOT00000009825	intron_variant	MODIFIER	c.152-403T>C	-	-	ISIAH	yes	yes	yes										B3gat1		B3gat1
8	27798796	-	B3gat1	ENSRNOG00000007142	ENSRNOT00000009825	intron_variant	MODIFIER	c.152-244G>A	-	-	ISIAH	yes	yes	yes										B3gat1		B3gat1
8	27798877	-	B3gat1	ENSRNOG00000007142	ENSRNOT00000009825	intron_variant	MODIFIER	c.152-163T>C	-	-	ISIAH	yes	yes	yes										B3gat1		B3gat1
8	27798889	-	B3gat1	ENSRNOG00000007142	ENSRNOT00000009825	intron_variant	MODIFIER	c.152-151A>T	-	-	ISIAH	yes	yes	yes										B3gat1		B3gat1
8	27798942	-	B3gat1	ENSRNOG00000007142	ENSRNOT00000009825	intron_variant	MODIFIER	c.152-98C>G	-	-	ISIAH	yes	yes	yes										B3gat1		B3gat1
8	27802277	-	B3gat1	ENSRNOG00000007142	ENSRNOT00000009825	3_prime_UTR_variant	MODIFIER	c.*58A>G	-	-	ISIAH	yes	yes	yes										B3gat1		B3gat1
8	27802314	-	B3gat1	ENSRNOG00000007142	ENSRNOT00000009825	3_prime_UTR_variant	MODIFIER	c.*95T>C	-	-	ISIAH	yes	yes	yes										B3gat1		B3gat1
8	27802314	-	Glb1l2	ENSRNOG00000007561	ENSRNOT00000037790	downstream_gene_variant	MODIFIER	-	-	-	ISIAH	yes	yes	yes										Glb1l2		Glb1l2
8	27802333	-	B3gat1	ENSRNOG00000007142	ENSRNOT00000009825	3_prime_UTR_variant	MODIFIER	c.*114A>G	-	-	ISIAH	yes	yes	yes										B3gat1		B3gat1
8	27802333	-	Glb1l2	ENSRNOG00000007561	ENSRNOT00000037790	downstream_gene_variant	MODIFIER	-	-	-	ISIAH	yes	yes	yes										Glb1l2		Glb1l2
8	27802358	-	B3gat1	ENSRNOG00000007142	ENSRNOT00000009825	3_prime_UTR_variant	MODIFIER	c.*139C>T	-	-	ISIAH	yes	yes	yes										B3gat1		B3gat1
8	27802358	-	Glb1l2	ENSRNOG00000007561	ENSRNOT00000037790	downstream_gene_variant	MODIFIER	-	-	-	ISIAH	yes	yes	yes										Glb1l2		Glb1l2
8	27802448	-	B3gat1	ENSRNOG00000007142	ENSRNOT00000009825	3_prime_UTR_variant	MODIFIER	c.*229T>G	-	-	ISIAH	yes	yes	yes										B3gat1		B3gat1
8	27802448	-	Glb1l2	ENSRNOG00000007561	ENSRNOT00000037790	downstream_gene_variant	MODIFIER	-	-	-	ISIAH	yes	yes	yes										Glb1l2		Glb1l2
8	27802578	-	B3gat1	ENSRNOG00000007142	ENSRNOT00000009825	3_prime_UTR_variant	MODIFIER	c.*359G>A	-	-	ISIAH	yes	yes	yes										B3gat1		B3gat1
8	27802578	-	Glb1l2	ENSRNOG00000007561	ENSRNOT00000037790	downstream_gene_variant	MODIFIER	-	-	-	ISIAH	yes	yes	yes										Glb1l2		Glb1l2
8	27802858	-	B3gat1	ENSRNOG00000007142	ENSRNOT00000009825	3_prime_UTR_variant	MODIFIER	c.*643dup	-	-	ISIAH	yes	yes	yes										B3gat1		B3gat1
8	27802858	-	Glb1l2	ENSRNOG00000007561	ENSRNOT00000037790	downstream_gene_variant	MODIFIER	-	-	-	ISIAH	yes	yes	yes										Glb1l2		Glb1l2
8	27802931	-	B3gat1	ENSRNOG00000007142	ENSRNOT00000009825	3_prime_UTR_variant	MODIFIER	c.*712T>C	-	-	ISIAH	yes	yes	yes										B3gat1		B3gat1
8	27802931	-	Glb1l2	ENSRNOG00000007561	ENSRNOT00000037790	downstream_gene_variant	MODIFIER	-	-	-	ISIAH	yes	yes	yes										Glb1l2		Glb1l2
8	27803020	-	B3gat1	ENSRNOG00000007142	ENSRNOT00000009825	3_prime_UTR_variant	MODIFIER	c.*801C>T	-	-	ISIAH	yes	yes	yes										B3gat1		B3gat1
8	27803020	-	Glb1l2	ENSRNOG00000007561	ENSRNOT00000037790	downstream_gene_variant	MODIFIER	-	-	-	ISIAH	yes	yes	yes										Glb1l2		Glb1l2
8	27803196	-	B3gat1	ENSRNOG00000007142	ENSRNOT00000009825	3_prime_UTR_variant	MODIFIER	c.*977A>G	-	-	ISIAH	yes	yes	yes										B3gat1		B3gat1
8	27803196	-	Glb1l2	ENSRNOG00000007561	ENSRNOT00000037790	downstream_gene_variant	MODIFIER	-	-	-	ISIAH	yes	yes	yes										Glb1l2		Glb1l2
8	27803519	-	B3gat1	ENSRNOG00000007142	ENSRNOT00000009825	3_prime_UTR_variant	MODIFIER	c.*1300A>T	-	-	ISIAH	yes	yes	yes										B3gat1		B3gat1
8	27803519	-	Glb1l2	ENSRNOG00000007561	ENSRNOT00000037790	downstream_gene_variant	MODIFIER	-	-	-	ISIAH	yes	yes	yes										Glb1l2		Glb1l2
8	27803732	-	B3gat1	ENSRNOG00000007142	ENSRNOT00000009825	3_prime_UTR_variant	MODIFIER	c.*1513A>C	-	-	ISIAH	yes	yes	yes										B3gat1		B3gat1
8	27803732	-	Glb1l2	ENSRNOG00000007561	ENSRNOT00000037790	downstream_gene_variant	MODIFIER	-	-	-	ISIAH	yes	yes	yes										Glb1l2		Glb1l2
8	27803760	-	B3gat1	ENSRNOG00000007142	ENSRNOT00000009825	3_prime_UTR_variant	MODIFIER	c.*1542del	-	-	ISIAH	yes	yes	yes										B3gat1		B3gat1
8	27803760	-	Glb1l2	ENSRNOG00000007561	ENSRNOT00000037790	downstream_gene_variant	MODIFIER	-	-	-	ISIAH	yes	yes	yes										Glb1l2		Glb1l2
8	28053746	-	Vps26b	ENSRNOG00000047235	ENSRNOT00000072851	downstream_gene_variant	MODIFIER	-	-	-	ISIAH	yes	yes	yes										Vps26b		Vps26b
8	28053746	-	Thyn1	ENSRNOG00000047053	ENSRNOT00000073373	intron_variant	MODIFIER	c.635-50T>C	-	-	ISIAH	yes	yes	yes										Thyn1		Thyn1
8	28053746	-	Thyn1	ENSRNOG00000047053	ENSRNOT00000085997	intron_variant	MODIFIER	c.635-50T>C	-	-	ISIAH	yes	yes	yes										Thyn1		Thyn1
8	59294087	-	Dnaja4	ENSRNOG00000012106	ENSRNOT00000017053	downstream_gene_variant	MODIFIER	-	-	-	ISIAH	yes	yes	yes
8	59294087	-	Wdr61	ENSRNOG00000012803	ENSRNOT00000017239	downstream_gene_variant	MODIFIER	-	-	-	ISIAH	yes	yes	yes
8	59294087	-	Wdr61	ENSRNOG00000012803	ENSRNOT00000090439	downstream_gene_variant	MODIFIER	-	-	-	ISIAH	yes	yes	yes
8	59785446	-	Nrg4	ENSRNOG00000015149	ENSRNOT00000020332	intron_variant	MODIFIER	c.*57-2305C>T	-	-	ISIAH	yes	yes	yes										Nrg4		Nrg4
8	103246256	-	U2surp	ENSRNOG00000008607	ENSRNOT00000011609	downstream_gene_variant	MODIFIER	-	-	-	ISIAH	yes	yes	yes
8	103246256	-	U2surp	ENSRNOG00000008607	ENSRNOT00000046873	downstream_gene_variant	MODIFIER	-	-	-	ISIAH	yes	yes	yes
8	104190481	-	Atp1b3	ENSRNOG00000011501	ENSRNOT00000015476	3_prime_UTR_variant	MODIFIER	c.*383dup	-	-	ISIAH	yes	yes	yes
9	17086517	-	Tjap1	ENSRNOG00000018980	ENSRNOT00000025660	5_prime_UTR_variant	MODIFIER	c.-460C>T	-	-	ISIAH	yes	yes	yes
9	17115519	-	Tjap1	ENSRNOG00000018980	ENSRNOT00000025660	downstream_gene_variant	MODIFIER	-	-	-	ISIAH	yes	yes	yes
9	17115519	-	Yipf3	ENSRNOG00000018998	ENSRNOT00000025769	3_prime_UTR_variant	MODIFIER	c.*1024C>T	-	-	ISIAH	yes	yes	yes
9	17115519	-	Lrrc73	ENSRNOG00000039856	ENSRNOT00000061185	upstream_gene_variant	MODIFIER	-	-	-	ISIAH	yes	yes	yes
9	17115519	-	Tjap1	ENSRNOG00000018980	ENSRNOT00000091113	downstream_gene_variant	MODIFIER	-	-	-	ISIAH	yes	yes	yes
9	17125854	-	Polr1c	ENSRNOG00000019079	ENSRNOT00000025787	downstream_gene_variant	MODIFIER	-	-	-	ISIAH	yes	yes	yes									Polr1c				Polr1c
9	17125854	-	Xpo5	ENSRNOG00000019085	ENSRNOT00000025921	3_prime_UTR_variant	MODIFIER	c.*592G>A	-	-	ISIAH	yes	yes	yes		Xpo5				Xpo5				Xpo5		Xpo5	Xpo5
9	17125854	-	Polr1c	ENSRNOG00000019079	ENSRNOT00000077749	downstream_gene_variant	MODIFIER	-	-	-	ISIAH	yes	yes	yes									Polr1c				Polr1c
9	17125869	-	Polr1c	ENSRNOG00000019079	ENSRNOT00000025787	downstream_gene_variant	MODIFIER	-	-	-	ISIAH	yes	yes	yes									Polr1c				Polr1c
9	17125869	-	Xpo5	ENSRNOG00000019085	ENSRNOT00000025921	3_prime_UTR_variant	MODIFIER	c.*577T>C	-	-	ISIAH	yes	yes	yes		Xpo5				Xpo5				Xpo5		Xpo5	Xpo5
9	17125869	-	Polr1c	ENSRNOG00000019079	ENSRNOT00000077749	downstream_gene_variant	MODIFIER	-	-	-	ISIAH	yes	yes	yes									Polr1c				Polr1c
9	17125929	-	Polr1c	ENSRNOG00000019079	ENSRNOT00000025787	downstream_gene_variant	MODIFIER	-	-	-	ISIAH	yes	yes	yes									Polr1c				Polr1c
9	17125929	-	Xpo5	ENSRNOG00000019085	ENSRNOT00000025921	3_prime_UTR_variant	MODIFIER	c.*517T>G	-	-	ISIAH	yes	yes	yes		Xpo5				Xpo5				Xpo5		Xpo5	Xpo5
9	17125929	-	Polr1c	ENSRNOG00000019079	ENSRNOT00000077749	downstream_gene_variant	MODIFIER	-	-	-	ISIAH	yes	yes	yes									Polr1c				Polr1c
9	17126059	-	Polr1c	ENSRNOG00000019079	ENSRNOT00000025787	downstream_gene_variant	MODIFIER	-	-	-	ISIAH	yes	yes	yes									Polr1c				Polr1c
9	17126059	-	Xpo5	ENSRNOG00000019085	ENSRNOT00000025921	3_prime_UTR_variant	MODIFIER	c.*387C>G	-	-	ISIAH	yes	yes	yes		Xpo5				Xpo5				Xpo5		Xpo5	Xpo5
9	17126059	-	Polr1c	ENSRNOG00000019079	ENSRNOT00000077749	downstream_gene_variant	MODIFIER	-	-	-	ISIAH	yes	yes	yes									Polr1c				Polr1c
9	29631437	-	Ogfrl1	ENSRNOG00000014142	ENSRNOT00000019062	downstream_gene_variant	MODIFIER	-	-	-	ISIAH	yes	yes	yes
9	41308627	-	Fam168b	ENSRNOG00000023467	ENSRNOT00000039480	3_prime_UTR_variant	MODIFIER	c.*209dup	-	-	ISIAH	yes	yes	yes										Fam168b		Fam168b
9	41369261	-	RF00003	ENSRNOG00000061666	ENSRNOT00000083832	upstream_gene_variant	MODIFIER	-	-	-	ISIAH	yes	yes	yes
9	43889507	-	Inpp4a	ENSRNOG00000017660	ENSRNOT00000024330	5_prime_UTR_variant	MODIFIER	c.-354A>T	-	-	ISIAH	yes	yes	yes										Inpp4a
9	43889642	-	Inpp4a	ENSRNOG00000017660	ENSRNOT00000024330	5_prime_UTR_variant	MODIFIER	c.-219C>A	-	-	ISIAH	yes	yes	yes										Inpp4a
9	43889657	-	Inpp4a	ENSRNOG00000017660	ENSRNOT00000024330	5_prime_UTR_variant	MODIFIER	c.-204A>T	-	-	ISIAH	yes	yes	yes										Inpp4a
9	44004400	-	Inpp4a	ENSRNOG00000017660	ENSRNOT00000024330	downstream_gene_variant	MODIFIER	-	-	-	ISIAH	yes	yes	yes										Inpp4a
9	44004400	-	AC133270.1	ENSRNOG00000031651	ENSRNOT00000051584	intron_variant	MODIFIER	c.46+1033	46+1034insG	-	ISIAH	yes	yes	yes
9	54246104	-	Gls	ENSRNOG00000056246	ENSRNOT00000078073	intron_variant	MODIFIER	c.1051-2596A>T	-	-	ISIAH	yes	yes	yes		Gls								Gls
9	54246104	-	Gls	ENSRNOG00000056246	ENSRNOT00000090026	intron_variant	MODIFIER	c.1051-2596A>T	-	-	ISIAH	yes	yes	yes		Gls								Gls
9	54260342	-	Gls	ENSRNOG00000056246	ENSRNOT00000078073	3_prime_UTR_variant	MODIFIER	c.*1912G>T	-	-	ISIAH	yes	yes	yes		Gls								Gls
9	54260342	-	Gls	ENSRNOG00000056246	ENSRNOT00000090026	intron_variant	MODIFIER	c.1662+2955G>T	-	-	ISIAH	yes	yes	yes		Gls								Gls
9	54282438	-	Gls	ENSRNOG00000056246	ENSRNOT00000090026	3_prime_UTR_variant	MODIFIER	c.*13T>C	-	-	ISIAH	yes	yes	yes		Gls								Gls
9	54283493	-	Stat4	ENSRNOG00000014079	ENSRNOT00000019465	downstream_gene_variant	MODIFIER	-	-	-	ISIAH	yes	yes	yes	Stat4								Stat4	Stat4			Stat4
9	54283493	-	Gls	ENSRNOG00000056246	ENSRNOT00000090026	3_prime_UTR_variant	MODIFIER	c.*1068G>C	-	-	ISIAH	yes	yes	yes		Gls								Gls
9	54284556	-	Stat4	ENSRNOG00000014079	ENSRNOT00000019465	downstream_gene_variant	MODIFIER	-	-	-	ISIAH	yes	yes	yes	Stat4								Stat4	Stat4			Stat4
9	54284556	-	Gls	ENSRNOG00000056246	ENSRNOT00000090026	3_prime_UTR_variant	MODIFIER	c.*2131A>G	-	-	ISIAH	yes	yes	yes		Gls								Gls
9	80152763	-	Igfbp5	ENSRNOG00000017206	ENSRNOT00000023530	3_prime_UTR_variant	MODIFIER	c.*1730G>A	-	-	ISIAH	yes	yes	yes		Igfbp5
9	80152763	-	Igfbp5	ENSRNOG00000017206	ENSRNOT00000079493	downstream_gene_variant	MODIFIER	-	-	-	ISIAH	yes	yes	yes		Igfbp5
9	81676708	-	Ctdsp1	ENSRNOG00000015295	ENSRNOT00000020646	3_prime_UTR_variant	MODIFIER	c.*125C>T	-	-	ISIAH	yes	yes	yes
9	81676708	-	Mir26b	ENSRNOG00000035608	ENSRNOT00000053731	downstream_gene_variant	MODIFIER	-	-	-	ISIAH	yes	yes	yes
9	81676708	-	Ctdsp1	ENSRNOG00000015295	ENSRNOT00000080062	downstream_gene_variant	MODIFIER	-	-	-	ISIAH	yes	yes	yes
9	81676708	-	Ctdsp1	ENSRNOG00000015295	ENSRNOT00000081073	downstream_gene_variant	MODIFIER	-	-	-	ISIAH	yes	yes	yes
9	81676708	-	Ctdsp1	ENSRNOG00000015295	ENSRNOT00000085323	downstream_gene_variant	MODIFIER	-	-	-	ISIAH	yes	yes	yes
9	81676708	-	Ctdsp1	ENSRNOG00000015295	ENSRNOT00000086282	downstream_gene_variant	MODIFIER	-	-	-	ISIAH	yes	yes	yes
9	81676708	-	Ctdsp1	ENSRNOG00000015295	ENSRNOT00000090832	downstream_gene_variant	MODIFIER	-	-	-	ISIAH	yes	yes	yes
9	81676891	-	Ctdsp1	ENSRNOG00000015295	ENSRNOT00000020646	3_prime_UTR_variant	MODIFIER	c.*317del	-	-	ISIAH	yes	yes	yes
9	81676891	-	Mir26b	ENSRNOG00000035608	ENSRNOT00000053731	downstream_gene_variant	MODIFIER	-	-	-	ISIAH	yes	yes	yes
9	81676891	-	Ctdsp1	ENSRNOG00000015295	ENSRNOT00000080062	downstream_gene_variant	MODIFIER	-	-	-	ISIAH	yes	yes	yes
9	81676891	-	Ctdsp1	ENSRNOG00000015295	ENSRNOT00000081073	downstream_gene_variant	MODIFIER	-	-	-	ISIAH	yes	yes	yes
9	81676891	-	Ctdsp1	ENSRNOG00000015295	ENSRNOT00000085323	downstream_gene_variant	MODIFIER	-	-	-	ISIAH	yes	yes	yes
9	81676891	-	Ctdsp1	ENSRNOG00000015295	ENSRNOT00000086282	downstream_gene_variant	MODIFIER	-	-	-	ISIAH	yes	yes	yes
9	81676891	-	Ctdsp1	ENSRNOG00000015295	ENSRNOT00000090832	downstream_gene_variant	MODIFIER	-	-	-	ISIAH	yes	yes	yes
9	81845679	-	Plcd4	ENSRNOG00000016361	ENSRNOT00000022234	downstream_gene_variant	MODIFIER	-	-	-	ISIAH	yes	yes	yes
9	81845679	-	Plcd4	ENSRNOG00000016361	ENSRNOT00000041407	downstream_gene_variant	MODIFIER	-	-	-	ISIAH	yes	yes	yes
9	81872034	-	Rnf25	ENSRNOG00000016886	ENSRNOT00000022677	downstream_gene_variant	MODIFIER	-	-	-	ISIAH	yes	yes	yes
9	81872034	-	Zfp142	ENSRNOG00000022414	ENSRNOT00000067080	upstream_gene_variant	MODIFIER	-	-	-	ISIAH	yes	yes	yes	Zfp142
9	81872034	-	Rnf25	ENSRNOG00000016886	ENSRNOT00000085140	downstream_gene_variant	MODIFIER	-	-	-	ISIAH	yes	yes	yes
9	82121608	-	Cdk5r2	ENSRNOG00000037793	ENSRNOT00000057368	downstream_gene_variant	MODIFIER	-	-	-	ISIAH	yes	yes	yes
9	82122179	rs199221797	Cdk5r2	ENSRNOG00000037793	ENSRNOT00000057368	downstream_gene_variant	MODIFIER	-	-	-	ISIAH	yes	yes	yes
9	82122224	-	Cdk5r2	ENSRNOG00000037793	ENSRNOT00000057368	downstream_gene_variant	MODIFIER	-	-	-	ISIAH	yes	yes	yes
9	82350916	-	Retreg2	ENSRNOG00000018586	ENSRNOT00000057330	3_prime_UTR_variant	MODIFIER	c.*193T>C	-	-	ISIAH	yes	yes	yes
9	82350916	-	Retreg2	ENSRNOG00000018586	ENSRNOT00000078260	3_prime_UTR_variant	MODIFIER	c.*193T>C	-	-	ISIAH	yes	yes	yes
9	82393799	-	Atg9a	ENSRNOG00000018975	ENSRNOT00000025740	upstream_gene_variant	MODIFIER	-	-	-	ISIAH	yes	yes	yes
9	82393799	-	Ankzf1	ENSRNOG00000019052	ENSRNOT00000032419	5_prime_UTR_variant	MODIFIER	c.-172G>A	-	-	ISIAH	yes	yes	yes	Ankzf1
9	82416991	-	Stk16	ENSRNOG00000019294	ENSRNOT00000026194	downstream_gene_variant	MODIFIER	-	-	-	ISIAH	yes	yes	yes
9	82447166	-	Dnajb2	ENSRNOG00000019506	ENSRNOT00000026467	downstream_gene_variant	MODIFIER	-	-	-	ISIAH	yes	yes	yes													Dnajb2
9	82447166	-	Dnajb2	ENSRNOG00000019506	ENSRNOT00000081958	downstream_gene_variant	MODIFIER	-	-	-	ISIAH	yes	yes	yes													Dnajb2
9	82477066	-	Resp18	ENSRNOG00000019704	ENSRNOT00000026753	5_prime_UTR_variant	MODIFIER	c.-17G>A	-	-	ISIAH	yes	yes	yes		Resp18	Resp18										Resp18
9	82477066	-	Resp18	ENSRNOG00000019704	ENSRNOT00000089555	5_prime_UTR_variant	MODIFIER	c.-17G>A	-	-	ISIAH	yes	yes	yes		Resp18	Resp18										Resp18
X	135508925	-	Slc25a14	ENSRNOG00000006871	ENSRNOT00000009637	3_prime_UTR_variant	MODIFIER	c.*85T>G	-	-	ISIAH	yes	yes	yes										Slc25a14			Slc25a14
17	60884220	rs8165343	Wac	ENSRNOG00000018698	ENSRNOT00000058852	downstream_gene_variant	MODIFIER	-	-	-	LH/MavRrrc, SS/Jr, SS/JrHsdMcwi, ISIAH	yes	yes	yes										Wac
5	6000940	-	Sulf1	ENSRNOG00000009037	ENSRNOT00000012610	3_prime_UTR_variant	MODIFIER	c.*874G>A	-	-	MHS/Gib	no	yes	no
5	6000940	-	Sulf1	ENSRNOG00000009037	ENSRNOT00000072411	3_prime_UTR_variant	MODIFIER	c.*874G>A	-	-	MHS/Gib	no	yes	no
5	2968515	-	-	-	-	intergenic_variant	MODIFIER	-	-	-	MHS/Gib	no	no	yes
5	2969643	-	-	-	-	intergenic_variant	MODIFIER	-	-	-	MHS/Gib	no	no	yes
7	114330569	-	Chrac1	ENSRNOG00000009103	ENSRNOT00000012121	downstream_gene_variant	MODIFIER	-	-	-	MHS/Gib	no	no	yes
7	114476374	-	Ptk2	ENSRNOG00000007916	ENSRNOT00000011219	intron_variant	MODIFIER	c.2031-1830C>T	-	-	MHS/Gib	no	no	yes		Ptk2	Ptk2
7	114476374	-	Ptk2	ENSRNOG00000007916	ENSRNOT00000079599	intron_variant	MODIFIER	c.2184-1830C>T	-	-	MHS/Gib	no	no	yes		Ptk2	Ptk2
9	41208582	-	AABR07067355.1	ENSRNOG00000057235	ENSRNOT00000086189	non_coding_transcript_exon_variant	MODIFIER	n.537G>A	-	-	MHS/Gib	no	no	yes
7	114326799	-	Chrac1	ENSRNOG00000009103	ENSRNOT00000012121	3_prime_UTR_variant	MODIFIER	c.*305T>C	-	-	MHS/Gib, ISIAH	no	no	yes
5	50667231	-	RGD1359108	ENSRNOG00000009478	ENSRNOT00000013181	downstream_gene_variant	MODIFIER	-	-	-	MHS/Gib, ISIAH	yes	no	yes		RGD1359108				RGD1359108				RGD1359108		RGD1359108	RGD1359108
7	113937395	-	Trappc9	ENSRNOG00000027569	ENSRNOT00000067327	intron_variant	MODIFIER	c.1382-9320T>C	-	-	MHS/Gib, ISIAH	yes	no	yes										Trappc9		Trappc9
7	114333979	-	-	-	-	intergenic_variant	MODIFIER	-	-	-	MHS/Gib, ISIAH	no	yes	yes
7	113986760	-	Trappc9	ENSRNOG00000027569	ENSRNOT00000067327	intron_variant	MODIFIER	c.1382-58685C>T	-	-	MHS/Gib, ISIAH	yes	yes	yes										Trappc9		Trappc9
7	113987483	-	Trappc9	ENSRNOG00000027569	ENSRNOT00000067327	intron_variant	MODIFIER	c.1382-59408G>A	-	-	MHS/Gib, ISIAH	yes	yes	yes										Trappc9		Trappc9
7	113987488	-	Trappc9	ENSRNOG00000027569	ENSRNOT00000067327	intron_variant	MODIFIER	c.1382-59413C>A	-	-	MHS/Gib, ISIAH	yes	yes	yes										Trappc9		Trappc9
7	114326605	-	Chrac1	ENSRNOG00000009103	ENSRNOT00000012121	3_prime_UTR_variant	MODIFIER	c.*111G>A	-	-	MHS/Gib, ISIAH	yes	yes	yes
7	114333067	-	-	-	-	intergenic_variant	MODIFIER	-	-	-	MHS/Gib, ISIAH	yes	yes	yes
7	114336368	-	Ago2	ENSRNOG00000008533	ENSRNOT00000011898	downstream_gene_variant	MODIFIER	-	-	-	MHS/Gib, ISIAH	yes	yes	yes										Ago2
7	114337114	-	Ago2	ENSRNOG00000008533	ENSRNOT00000011898	downstream_gene_variant	MODIFIER	-	-	-	MHS/Gib, ISIAH	yes	yes	yes										Ago2
13	100382263	-	Enah	ENSRNOG00000031934	ENSRNOT00000039974	intron_variant	MODIFIER	c.65+22973G>T	-	-	SBH/Ygl	no	yes	no
13	100382263	-	Enah	ENSRNOG00000031934	ENSRNOT00000085188	intron_variant	MODIFIER	c.6-29224G>T	-	-	SBH/Ygl	no	yes	no
10	92290559	-	Mapt	ENSRNOG00000005133	ENSRNOT00000006947	intron_variant	MODIFIER	c.-14+1427G>T	-	-	SBH/Ygl	no	no	yes		Mapt		Mapt	Mapt	Mapt	Mapt		Mapt	Mapt	Mapt	Mapt	Mapt
10	92290559	-	Mapt	ENSRNOG00000005133	ENSRNOT00000045127	intron_variant	MODIFIER	c.-14+1427G>T	-	-	SBH/Ygl	no	no	yes		Mapt		Mapt	Mapt	Mapt	Mapt		Mapt	Mapt	Mapt	Mapt	Mapt
10	92290559	-	Mapt	ENSRNOG00000005133	ENSRNOT00000050070	intron_variant	MODIFIER	c.-14+1427G>T	-	-	SBH/Ygl	no	no	yes		Mapt		Mapt	Mapt	Mapt	Mapt		Mapt	Mapt	Mapt	Mapt	Mapt
10	92290559	-	Mapt	ENSRNOG00000005133	ENSRNOT00000092428	intron_variant,non_coding_transcript_variant	MODIFIER	n.78+1427G>T	-	-	SBH/Ygl	no	no	yes		Mapt		Mapt	Mapt	Mapt	Mapt		Mapt	Mapt	Mapt	Mapt	Mapt
13	90659158	-	Atp1a2	ENSRNOG00000007290	ENSRNOT00000058143	intron_variant	MODIFIER	c.1965-134G>A	-	-	SBH/Ygl	no	no	yes		Atp1a2	Atp1a2							Atp1a2
13	90661691	-	Atp1a2	ENSRNOG00000007290	ENSRNOT00000058143	intron_variant	MODIFIER	c.1827+1691G>A	-	-	SBH/Ygl	no	no	yes		Atp1a2	Atp1a2							Atp1a2
13	90662277	-	Atp1a2	ENSRNOG00000007290	ENSRNOT00000058143	intron_variant	MODIFIER	c.1827+1105C>T	-	-	SBH/Ygl	no	no	yes		Atp1a2	Atp1a2							Atp1a2
7	120652704	-	Csnk1e	ENSRNOG00000013076	ENSRNOT00000088424	3_prime_UTR_variant	MODIFIER	c.*565A>G	-	-	SBH/Ygl	yes	no	yes		Csnk1e				Csnk1e	Csnk1e			Csnk1e		Csnk1e	Csnk1e
13	90706356	-	Kcnj9	ENSRNOG00000007645	ENSRNOT00000010113	intron_variant	MODIFIER	c.850+458T>G	-	-	SBH/Ygl	no	yes	yes										Kcnj9
13	90706356	-	Kcnj9	ENSRNOG00000007645	ENSRNOT00000080638	intron_variant	MODIFIER	c.850+458T>G	-	-	SBH/Ygl	no	yes	yes										Kcnj9
13	90705932	-	Kcnj9	ENSRNOG00000007645	ENSRNOT00000010113	intron_variant	MODIFIER	c.850+882C>T	-	-	SBH/Ygl, ISIAH	no	no	yes										Kcnj9
13	90705932	-	Kcnj9	ENSRNOG00000007645	ENSRNOT00000080638	intron_variant	MODIFIER	c.850+882C>T	-	-	SBH/Ygl, ISIAH	no	no	yes										Kcnj9
13	100558752	rs8147215	Srp9	ENSRNOG00000003211	ENSRNOT00000004297	3_prime_UTR_variant	MODIFIER	c.*219T>C	-	-	SBH/Ygl, ISIAH	no	no	yes
13	100665372	-	Degs1	ENSRNOG00000003223	ENSRNOT00000004319	downstream_gene_variant	MODIFIER	-	-	-	SBH/Ygl, ISIAH	no	no	yes									Degs1				Degs1
10	92343452	-	Mapt	ENSRNOG00000005133	ENSRNOT00000006947	intron_variant	MODIFIER	c.100+5474G>A	-	-	SBH/Ygl, ISIAH	yes	no	yes		Mapt		Mapt	Mapt	Mapt	Mapt		Mapt	Mapt	Mapt	Mapt	Mapt
10	92343452	-	Mapt	ENSRNOG00000005133	ENSRNOT00000042984	intron_variant	MODIFIER	c.188-1425G>A	-	-	SBH/Ygl, ISIAH	yes	no	yes		Mapt		Mapt	Mapt	Mapt	Mapt		Mapt	Mapt	Mapt	Mapt	Mapt
10	92343452	-	Mapt	ENSRNOG00000005133	ENSRNOT00000045127	intron_variant	MODIFIER	c.100+5474G>A	-	-	SBH/Ygl, ISIAH	yes	no	yes		Mapt		Mapt	Mapt	Mapt	Mapt		Mapt	Mapt	Mapt	Mapt	Mapt
10	92343452	-	Mapt	ENSRNOG00000005133	ENSRNOT00000050070	intron_variant	MODIFIER	c.188-1425G>A	-	-	SBH/Ygl, ISIAH	yes	no	yes		Mapt		Mapt	Mapt	Mapt	Mapt		Mapt	Mapt	Mapt	Mapt	Mapt
10	92343452	-	Mapt	ENSRNOG00000005133	ENSRNOT00000092428	downstream_gene_variant	MODIFIER	-	-	-	SBH/Ygl, ISIAH	yes	no	yes		Mapt		Mapt	Mapt	Mapt	Mapt		Mapt	Mapt	Mapt	Mapt	Mapt
10	92343452	-	Mapt	ENSRNOG00000005133	ENSRNOT00000092483	upstream_gene_variant	MODIFIER	-	-	-	SBH/Ygl, ISIAH	yes	no	yes		Mapt		Mapt	Mapt	Mapt	Mapt		Mapt	Mapt	Mapt	Mapt	Mapt
10	92343452	-	AABR07030527.2	ENSRNOG00000062053	ENSRNOT00000092536	intron_variant,non_coding_transcript_variant	MODIFIER	n.125-627C>T	-	-	SBH/Ygl, ISIAH	yes	no	yes
10	92347319	-	Mapt	ENSRNOG00000005133	ENSRNOT00000006947	intron_variant	MODIFIER	c.101-1904C>T	-	-	SBH/Ygl, ISIAH	yes	no	yes		Mapt		Mapt	Mapt	Mapt	Mapt		Mapt	Mapt	Mapt	Mapt	Mapt
10	92347319	-	Mapt	ENSRNOG00000005133	ENSRNOT00000042984	intron_variant	MODIFIER	c.275-1904C>T	-	-	SBH/Ygl, ISIAH	yes	no	yes		Mapt		Mapt	Mapt	Mapt	Mapt		Mapt	Mapt	Mapt	Mapt	Mapt
10	92347319	-	Mapt	ENSRNOG00000005133	ENSRNOT00000045127	intron_variant	MODIFIER	c.101-1904C>T	-	-	SBH/Ygl, ISIAH	yes	no	yes		Mapt		Mapt	Mapt	Mapt	Mapt		Mapt	Mapt	Mapt	Mapt	Mapt
10	92347319	-	Mapt	ENSRNOG00000005133	ENSRNOT00000050070	intron_variant	MODIFIER	c.275-1904C>T	-	-	SBH/Ygl, ISIAH	yes	no	yes		Mapt		Mapt	Mapt	Mapt	Mapt		Mapt	Mapt	Mapt	Mapt	Mapt
10	92347319	-	Mapt	ENSRNOG00000005133	ENSRNOT00000092428	downstream_gene_variant	MODIFIER	-	-	-	SBH/Ygl, ISIAH	yes	no	yes		Mapt		Mapt	Mapt	Mapt	Mapt		Mapt	Mapt	Mapt	Mapt	Mapt
10	92347319	-	Mapt	ENSRNOG00000005133	ENSRNOT00000092483	intron_variant,non_coding_transcript_variant	MODIFIER	n.311-1904C>T	-	-	SBH/Ygl, ISIAH	yes	no	yes		Mapt		Mapt	Mapt	Mapt	Mapt		Mapt	Mapt	Mapt	Mapt	Mapt
10	92347319	-	AABR07030527.2	ENSRNOG00000062053	ENSRNOT00000092536	upstream_gene_variant	MODIFIER	-	-	-	SBH/Ygl, ISIAH	yes	no	yes
18	59748651	-	St8sia3	ENSRNOG00000018305	ENSRNOT00000024752	5_prime_UTR_variant	MODIFIER	c.-165A>G	-	-	SBH/Ygl, ISIAH	yes	yes	yes
7	120658002	-	Csnk1e	ENSRNOG00000013076	ENSRNOT00000018126	intron_variant	MODIFIER	c.885+871G>A	-	-	SBH/Ygl, ISIAH	yes	yes	yes		Csnk1e				Csnk1e	Csnk1e			Csnk1e		Csnk1e	Csnk1e
7	120658002	-	Csnk1e	ENSRNOG00000013076	ENSRNOT00000088424	intron_variant	MODIFIER	c.885+871G>A	-	-	SBH/Ygl, ISIAH	yes	yes	yes		Csnk1e				Csnk1e	Csnk1e			Csnk1e		Csnk1e	Csnk1e
18	59943291	rs13449883	Fech	ENSRNOG00000018053	ENSRNOT00000024328	3_prime_UTR_variant	MODIFIER	c.*299A>G	-	-	SBH/Ygl, SHR/OlaIpcv, SHRSP/Gla, SHR/NCrlPrin, SHR/NHsd, SHR/OlaIpcvPrin, ISIAH	yes	no	yes
18	59942888	rs13449838	Fech	ENSRNOG00000018053	ENSRNOT00000024328	3_prime_UTR_variant	MODIFIER	c.*702G>A	-	-	SBH/Ygl, SHR/OlaIpcv, SHRSP/Gla, SHR/NCrlPrin, SHR/NHsd, SHR/OlaIpcvPrin, ISIAH	yes	yes	yes
18	59943052	rs199183859	Fech	ENSRNOG00000018053	ENSRNOT00000024328	3_prime_UTR_variant	MODIFIER	c.*538G>A	-	-	SBH/Ygl, SHR/OlaIpcv, SHRSP/Gla, SHR/NCrlPrin, SHR/NHsd, SHR/OlaIpcvPrin, ISIAH	yes	yes	yes
5	147827114	-	Iqcc	ENSRNOG00000048553	ENSRNOT00000074345	upstream_gene_variant	MODIFIER	-	-	-	SHR/OlaIpcv, SHRSP/Gla, SHR/NCrlPrin, SHR/NHsd, SHR/OlaIpcvPrin	no	yes	no
5	147827114	-	Ccdc28b	ENSRNOG00000047578	ENSRNOT00000075659	intron_variant	MODIFIER	c.164+134C>T	-	-	SHR/OlaIpcv, SHRSP/Gla, SHR/NCrlPrin, SHR/NHsd, SHR/OlaIpcvPrin	no	yes	no
5	147827114	-	Ccdc28b	ENSRNOG00000047578	ENSRNOT00000083369	intron_variant	MODIFIER	c.164+134C>T	-	-	SHR/OlaIpcv, SHRSP/Gla, SHR/NCrlPrin, SHR/NHsd, SHR/OlaIpcvPrin	no	yes	no
5	147685455	rs198904367	Bsdc1	ENSRNOG00000008338	ENSRNOT00000011054	intron_variant	MODIFIER	c.1148-981A>G	-	-	SHR/OlaIpcv, SHRSP/Gla, SHR/NCrlPrin, SHR/NHsd, SHR/OlaIpcvPrin	no	no	yes
5	147685455	rs198904367	Tssk3	ENSRNOG00000008693	ENSRNOT00000011887	downstream_gene_variant	MODIFIER	-	-	-	SHR/OlaIpcv, SHRSP/Gla, SHR/NCrlPrin, SHR/NHsd, SHR/OlaIpcvPrin	no	no	yes
5	147407313	rs198649532	Yars	ENSRNOG00000007213	ENSRNOT00000010674	downstream_gene_variant	MODIFIER	-	-	-	SHR/OlaIpcv, SHRSP/Gla, SHR/NCrlPrin, SHR/NHsd, SHR/OlaIpcvPrin, ISIAH	no	no	yes													Yars
5	147674509	rs197330026	AC132627.2	ENSRNOG00000041331	ENSRNOT00000063084	upstream_gene_variant	MODIFIER	-	-	-	SHR/OlaIpcv, SHRSP/Gla, SHR/NCrlPrin, SHR/NHsd, SHR/OlaIpcvPrin, ISIAH	yes	yes	yes
5	147688443	rs198439815	Bsdc1	ENSRNOG00000008338	ENSRNOT00000011054	3_prime_UTR_variant	MODIFIER	c.*57A>C	-	-	SHR/OlaIpcv, SHRSP/Gla, SHR/NCrlPrin, SHR/NHsd, SHR/OlaIpcvPrin, ISIAH	yes	yes	yes
5	147688443	rs198439815	Tssk3	ENSRNOG00000008693	ENSRNOT00000011887	downstream_gene_variant	MODIFIER	-	-	-	SHR/OlaIpcv, SHRSP/Gla, SHR/NCrlPrin, SHR/NHsd, SHR/OlaIpcvPrin, ISIAH	yes	yes	yes
5	147688443	rs198439815	Fam229a	ENSRNOG00000042787	ENSRNOT00000064855	upstream_gene_variant	MODIFIER	-	-	-	SHR/OlaIpcv, SHRSP/Gla, SHR/NCrlPrin, SHR/NHsd, SHR/OlaIpcvPrin, ISIAH	yes	yes	yes
5	147688529	rs198616603	Bsdc1	ENSRNOG00000008338	ENSRNOT00000011054	3_prime_UTR_variant	MODIFIER	c.*143C>T	-	-	SHR/OlaIpcv, SHRSP/Gla, SHR/NCrlPrin, SHR/NHsd, SHR/OlaIpcvPrin, ISIAH	yes	yes	yes
5	147688529	rs198616603	Tssk3	ENSRNOG00000008693	ENSRNOT00000011887	downstream_gene_variant	MODIFIER	-	-	-	SHR/OlaIpcv, SHRSP/Gla, SHR/NCrlPrin, SHR/NHsd, SHR/OlaIpcvPrin, ISIAH	yes	yes	yes
5	147688529	rs198616603	Fam229a	ENSRNOG00000042787	ENSRNOT00000064855	upstream_gene_variant	MODIFIER	-	-	-	SHR/OlaIpcv, SHRSP/Gla, SHR/NCrlPrin, SHR/NHsd, SHR/OlaIpcvPrin, ISIAH	yes	yes	yes
5	147688798	rs197462955	Bsdc1	ENSRNOG00000008338	ENSRNOT00000011054	3_prime_UTR_variant	MODIFIER	c.*412C>T	-	-	SHR/OlaIpcv, SHRSP/Gla, SHR/NCrlPrin, SHR/NHsd, SHR/OlaIpcvPrin, ISIAH	yes	yes	yes
5	147688798	rs197462955	Tssk3	ENSRNOG00000008693	ENSRNOT00000011887	downstream_gene_variant	MODIFIER	-	-	-	SHR/OlaIpcv, SHRSP/Gla, SHR/NCrlPrin, SHR/NHsd, SHR/OlaIpcvPrin, ISIAH	yes	yes	yes
5	147688798	rs197462955	Fam229a	ENSRNOG00000042787	ENSRNOT00000064855	upstream_gene_variant	MODIFIER	-	-	-	SHR/OlaIpcv, SHRSP/Gla, SHR/NCrlPrin, SHR/NHsd, SHR/OlaIpcvPrin, ISIAH	yes	yes	yes
5	147688823	rs198095674	Bsdc1	ENSRNOG00000008338	ENSRNOT00000011054	3_prime_UTR_variant	MODIFIER	c.*437C>T	-	-	SHR/OlaIpcv, SHRSP/Gla, SHR/NCrlPrin, SHR/NHsd, SHR/OlaIpcvPrin, ISIAH	yes	yes	yes
5	147688823	rs198095674	Tssk3	ENSRNOG00000008693	ENSRNOT00000011887	downstream_gene_variant	MODIFIER	-	-	-	SHR/OlaIpcv, SHRSP/Gla, SHR/NCrlPrin, SHR/NHsd, SHR/OlaIpcvPrin, ISIAH	yes	yes	yes
5	147688823	rs198095674	Fam229a	ENSRNOG00000042787	ENSRNOT00000064855	upstream_gene_variant	MODIFIER	-	-	-	SHR/OlaIpcv, SHRSP/Gla, SHR/NCrlPrin, SHR/NHsd, SHR/OlaIpcvPrin, ISIAH	yes	yes	yes
5	147688857	rs198680609	Bsdc1	ENSRNOG00000008338	ENSRNOT00000011054	3_prime_UTR_variant	MODIFIER	c.*471G>A	-	-	SHR/OlaIpcv, SHRSP/Gla, SHR/NCrlPrin, SHR/NHsd, SHR/OlaIpcvPrin, ISIAH	yes	yes	yes
5	147688857	rs198680609	Tssk3	ENSRNOG00000008693	ENSRNOT00000011887	downstream_gene_variant	MODIFIER	-	-	-	SHR/OlaIpcv, SHRSP/Gla, SHR/NCrlPrin, SHR/NHsd, SHR/OlaIpcvPrin, ISIAH	yes	yes	yes
5	147688857	rs198680609	Fam229a	ENSRNOG00000042787	ENSRNOT00000064855	upstream_gene_variant	MODIFIER	-	-	-	SHR/OlaIpcv, SHRSP/Gla, SHR/NCrlPrin, SHR/NHsd, SHR/OlaIpcvPrin, ISIAH	yes	yes	yes
5	147824835	-	Iqcc	ENSRNOG00000048553	ENSRNOT00000074345	upstream_gene_variant	MODIFIER	-	-	-	SHR/OlaIpcv, SHRSP/Gla, SHR/NCrlPrin, SHR/NHsd, SHR/OlaIpcvPrin, ISIAH	yes	yes	yes
5	147852765	-	Kpna6	ENSRNOG00000000127	ENSRNOT00000000139	downstream_gene_variant	MODIFIER	-	-	-	SHR/OlaIpcv, SHRSP/Gla, SHR/NCrlPrin, SHR/NHsd, SHR/OlaIpcvPrin, ISIAH	yes	yes	yes
5	147852765	-	Kpna6	ENSRNOG00000000127	ENSRNOT00000087556	3_prime_UTR_variant	MODIFIER	c.*478G>A	-	-	SHR/OlaIpcv, SHRSP/Gla, SHR/NCrlPrin, SHR/NHsd, SHR/OlaIpcvPrin, ISIAH	yes	yes	yes
18	70728953	-	Myo5b	ENSRNOG00000014104	ENSRNOT00000019512	downstream_gene_variant	MODIFIER	-	-	-	SHRSP/Gla	no	no	yes										Myo5b
18	70728953	-	Acaa2	ENSRNOG00000013766	ENSRNOT00000067018	upstream_gene_variant	MODIFIER	-	-	-	SHRSP/Gla	no	no	yes		Acaa2
18	70728953	-	RF00492	ENSRNOG00000061205	ENSRNOT00000081598	downstream_gene_variant	MODIFIER	-	-	-	SHRSP/Gla	no	no	yes
18	70728953	-	Myo5b	ENSRNOG00000014104	ENSRNOT00000085318	downstream_gene_variant	MODIFIER	-	-	-	SHRSP/Gla	no	no	yes										Myo5b
18	70728953	-	Myo5b	ENSRNOG00000014104	ENSRNOT00000087959	3_prime_UTR_variant	MODIFIER	c.*1861C>G	-	-	SHRSP/Gla	no	no	yes										Myo5b
18	70728953	-	RF00283	ENSRNOG00000051481	ENSRNOT00000090549	downstream_gene_variant	MODIFIER	-	-	-	SHRSP/Gla	no	no	yes
